# Supplementary material for: Functional Divergence of Plant‐Derived Thaumatin‐Like Protein Genes in Two Closely Related Whitefly Species
Source: Adv Sci (Weinh). 2025 Feb 28;12(16):2502193. doi: 10.1002/advs.202502193 (PMC12021119; doi:10.1002/advs.202502193)
Supplement: Supplementary file 2 — Supplemental Table 2 [file ADVS-12-2502193-s004.xlsx]

## Sheet: Table S2
Table S2. The TLP BLAST hits in seven Aleyrodidae species.
Dataset 1. The tBLASTN hits obtained by searching genome assemblies and transcriptomes of seven Aleyrodinae species using BtTLP and TvTLP protein sequences as queries.
Dataset 2. The BLASTp hits obtained by searching against GenBank database using ORFs from Dataset 1 as queries.
Note. The GenBank accession numbers of currently used omics data are listed below:
Aleyrodes proletella (RNA-seq, SRR18920704, SRR18920710, SRR18920713, SRR18920719, SRR18920722 SRR18920723)
Dialeurodes citri (RNA-seq, SRR949617, SRR1015076)
Aleurocanthus spiniferus (RNA-seq, SRR17330021)
Aleuroclava psidii (Genome, SRR16114381)
Aleyrodes shizuokensis (Genome, SRR13162646)
Singhiella simplex/Pealius mori (Genome, ERR3781281)

## Sheet: Dataset 1
Dataset 1. The tBLASTN hits obtained by searching genome assemblies and transcriptomes of seven Aleyrodinae species using BtTLP and TvTLP protein sequences as queries.
>SRR17330021_contig_97761_Aleurocanthus
TTCTTGAACTGATTCGCTGTCAATGCTGCTCTTTATTGTAAGATTGGCATTTACTTGAAC
CAGTGTTAAGACCAAACGTCGATCTGGATCTGCGCTAATTTGACAGAGGCACTGACTGTG
ACAATAACAGTGAAGAACAACTGCAAATACAAACTCTGGCCTGGAGTTTTGACGGGCGGC
AGCCAAGCACAGCTGGACACCACAGGTTTCGAGCTCGCACCGGGAGCATCGAAGGCGCTG
GCCGTGCCCGAGTCGGGGACGGCCGGGCGGATCTGGGCTCGAACTGATTGCGGCGGAGGC
TATTGCGTCACTGGCGACTGTGGCACCGGCTCCGTGAGCTGCAATGGGCATAGCGGTAAC
CCTCCTGTGACCCTCGCGGAGTTTACTCTCAGCGGTTACAAAGGACAGGACTACTACGAC
GTGAGCAATGTGGACGGCTTCAACGTGCCCTTGTCCATCACACCCCACGGCGGCTTTGGG
GACATGTGCAAGCCTGCGTCCTGCGCTAAGAACATCTTATGTCCTTCAGAGCTGGCCGTT
AAAAACAACGGTGACGTTGTTGCCTGCAAAAGCGCATGTTTAGCGTTCAATAAGCCAGAG
TACTGTTGCAGTGGGGACTATAACGATCCGGCAAAATGTAAAGCATCCAATTATTCGAAT
TTTTTCAAAGACCAGTGCCCCCACGCGTACAGCTATGCCTATGATGATACGTCCAGCATC
TTTACTTGCTCCGGTGGACCCAACTATCTTGTCACCTTCTGTCCCTGAAGATTGAAAGCG
CAGCCATGCATGGAAAGGCGCTTTTTTCCAAGCCCCGAGTTTTTCCCTTACTTGTATTTC
TGTTTCGTATAACATATTACATATATTATATACTCTATTTTATATTTTGTCTACATCATT
TTTATGCTATATTATATGTAACTCTTAACACTCCCCTCTTCTAAATGAAATTTTATTCAT
ACCAGTTAAGACAAAAAAATATTTTAAATATTGGCTCAATATTGTTAGTAGGTTTTCGGC
AACATTGAGGGAATACTAGTACAATATTCCCTCAATCATTAAAAAAATACACTGGAGGAT
TTTTTTTTAAATATTGACTCAATACTTTTTATATATTGACCTAATATTTTTGAAATACTG
AGTCAATATTTTTTCTGAAAATATTGTTGAAATATTTTCTGTAATAATATTTTAAAAGTA
TTATGAAAATATTCAGTTAATATTAAGCCAACTCTCAAATATTTGTCTCAATATTGTTTC
GGTAATATTTTTTTAAAAAAAAATGTGAGGTATTGCGCTATTTGGGCGCTATATTAGTCA
GTTTTGGAATGATAAGCTATAATTTATTACACATTATATTGTATTATATTATATTATATT
ATATTATATTATATTATATTATATTATATTATATTATATTATACACCTTCAGGTCGCGAT
AAACG
>SRR17330021_contig_6498_Aleurocanthus
AATTATTTAAAAGGTTGTTATAAAGCAGAAATGGAATAAATAAATTACTAGGAATTTTTG
CAGATTGTTTATGTTTAAAACAGGTTCATAAATTTAAAAACTGAAGAACGAACTTTTCCT
AATTACTTCAGAATTTTTTAAGTATTTTCAAGGATTAAAATTTTTAATTTTTTTTTTTTT
TTAACAAACAGGCTTAGCTTCAGAAAGTCACGGCACCAACCTCTAACTGAACCTCAAAGT
ATTTTAGAAAATAAGATAAAACCTGTTTCCTAGACTAAAGCAAAGGTGTTGGATGGTCCG
ATTGTAATTTAAAATATAAAAAAATCTGCGAATAATAAACATCCGTAATGTACCAAATTC
CTGATAATTTTAACAAATCTTTGGGGAAGGGAAGGGGATCTTTTTCCGTTATGAGCTCAC
ATTGATAAAAAGTAGAGAACAATACTTATAGTGAGAACCGTAAAAAATGAGAAAATATGA
GGCAAAACGGTATGCAAAAAATATCACCAGATTAACATTAAAATGTAGGCAAAAAAAATA
TACAGCATGAAAATTCTCTCACAGGTTCTCTCACTTTATCTATGCATATTGTATAAAAGG
TTTTGGAATGAAACTTTTTCTTACCGAATAAGTTCAAGCTAAAAATCGGGAAGAAAAATC
TTAAGTTAAACCCTTCCAGAAAATTTTCTCCAAGATAGACAAAATAGGTATAAATACCAT
TTCCAGGTATTTTGACCACTGGTTGCAAAACTATGACGCAACCTTAACCTTACAATTTTG
TAACGCTAAATGGAACTCGCTTCTCTGTTTTCGATATAGTTTCTTTACCAAACTGATTTT
TTTCTAAAAATACAAAAATGGACCGTTTTTTTAAATTTGAATCGTACGTTTGACCTCCCC
CCCCCCTTGAAACACACCCATAATGTAGCTCTAGACCCCCACTAAAAGTGCATTACGTGA
TTCGTGAAGAATCCCATACCTACATCACCAATCCTTCCGGAATGGAATGTTACACAGCCA
AGTTTCTAAGAAAATGGTTGGAAGAAATCGGTCCGAAAGGGGTGTGGTTCAGTAATTTTC
AATATCTTCATTTTATAAAAGAACAGAATATACTGAGCTCGTTTTTTGGGTCAGTTCCTT
TAAGATTTGGCGGAGACAAAAACATCCGAAGTCGAGATAAATCGGCGATGGCTTGAAACG
ACAAATCCAACATGGCGGTGAAGTAGACGTGCCTGTTGTAGCATGAACAGTTCCTCCTAG
AGGTCCTACCAATNNNNNNNNNNNNNNNNNTATGGGGTTTTCTACCATAAGGACCATGCT
TAACCTCAAAACGACGAAATGTAAACTAATTTGGTAAGACCTCTAATTCATCCGACTGTG
TACAGTGGCACTTCATGCCGGGTCGGAGCGGGTACACGGCGAGCGCAAGCGCGACCAGTA
GAGTAACTCAGCGGCAGAGTGATAATATGTGCACCTCCACTTCGCCGCCATGNNNNNNNN
NNNNNNNNNNNNNNNNNNNNNNNNNNNNNNNNNTCTCCGCGAACTCTTAACGGAATTGAA
CCGGGGAAAACCCACTAACTCAACGCGTTCTGCACTTTCGTAAAATGAACATATTGATAA
TTACTGAGCAACCACATTATTCCTTTTTTGGTAAAAAAAATGATGAATAATGACATTTTC
AAAGCGCTATGTCATCAGCTATTACAAGCGGCTCCGCTTAATTAGGCCAGTGGAACACTG
GTTAATCGGGACAACCGCTTTATTGGGACAAAAATCGTCGGAACCGAATCTTTTACATAC
TACCAACAAAAAACACACAAAAAATCCGCTTTATCGGGACAGAAAACCAGTTAATTAGGA
CAGTTTTCTGCCATCAAAATCGTGTTTTGTCGTGTTAAAAGTTGCCCAAAAAGTAAAAAT
CCCAGATAAAATCAAGGACCAACCACTAAAGACCAGCCTTGAACGTATGCTAAAATGAAA
ACGCAACAAAAATCAACCACTTCGCAAGATAAAGAGTATAAGCGAGAAAGGCAAGGGTTG
CGCTGGCTTTTGATAAGAGAAAATCCGTGCAAAACCGAAATGTGTCCCAATTAGGCCCCG
AAAACTTCGATTTTAACTCTCCGGGTATCGGAACAACTGCTTTATAGGGACAAAATCACC
TTGGAAAAATGTGTCCCCAATTGAGCGGGATCGCTTTAAGGGCAAAAAGTGACGACGTAG
TTAGGACTACCAGAGCACATGAAGGTACTGGATGTATCGTCGTAAGCATAGCTGTATGCC
TGAGGACACTGTTCCTTGAAACGCTTCGAGTAGTCTGTAGGCGGGCATGTGGCCGGAGTG
CTATAATCGCCAGTGCAGCAGTACCGTGGCTCATTAAACGCCAAACACGCACTTTTACAG
CCAACAACGTCGCCATTTGAGTTGCGAACAGCCAGCTCGGAAGGACAGACGTAGTTTATG
TTGTTGGCGCAGCTTATGGTCTGGCATCTATCTCCGCTGCCGCCCTGGGGCGCTATTGAC
AAGGGGATGTTAAACCCGTCCACGTTGCTGATATCATAGAAGTCCTGGTTTCCAGCACCG
TTGAGGGTGAACTCGGCGAGGGTCGTGGGAGGGGCGCCGCCTCGCCCCTCACAGGGTCCG
GGGCCAGATCCGCAGTCGCCGGTGACGCAAGTGGGGCCGGAGTCACACTGTGTCCGCGCG
AAGATTCGACCGGCCGTCCACCCGCTGGACACCTGTATTACGCGTGTCGCTCCCGCCAGC
AACTCGAACCCCGAATCGGCGCCAGACGCCGGCATCACAGCAGGCCACAGGGTCCATGGG
CAGCTGTTTGTTATTGTTATTGTCACAGCCAGTGCATCTTTGAAAATGGCTGCAACGACA
TAGGAAGATAGCAAGGACCGGACGAACATTTTCACACTCAGAAAAGAAAAGAAAAGAACA
GAAGAAATGCCCATCGCCCTTCTCGTGAAATTTTCTTTAAGAATATGTACATTAAAACGC
TATTTGTGACATTGGAAACTGACCCATTGCGGTTTAATGGACTCCGTGGTTTCATGAATC
ATCACCATAGTCCT
>SRR17330021_contig_34779_Aleurocanthus
ATAAGTGAGGTTGATAGAGGGAAACAGCGAACAGAATGCAGACGCATAGCTATAGCGAAG
AATGTGACCTGTGGGGGGAAGAGGGTTTACACACCTTACCTAAAATTTAAACGCAAGGAT
GGACATTAAAAACTGTCCTGTGGATTTACGGACTAATACTAGAATTGGAACCAACCGCGC
AATGCCTTAAATACTCAATCGGAAGGAGACTCAGAAATTCTATCGACCAAGAAGCTTTCG
GAAGGTGTGGAGTACTACTTCTTGATATTTTGTCATATTGGTCTGCTATGCGGCTCGCAG
GCGAGCCGACAAGTCACGAGCGAAGCGAGAGAGGGCGGAGCCACCGGCTAGACGCGGAGC
GAGCAAAGCGAGCGTGAGCGGCTAGTGAGATAATAATTTGCTGGGGGGGAGGGAGACTTC
ACCCAACTAAAGCCTGGTTTATGGATTCCACACCCGTCTCTCACTTCGATACTACCGTAA
ATTTTAATGTCCATGATACAAAATTGATTTACCACCAGTAAATACCTGAGGAAAACCGTT
CGTACTAGTTTTACTTAAGTTGATTTAGTTTAACCAGGAAGCGGTAGCTTGATTAGGGTT
GAAGAAAAACTGGTACCAAATAAAGTCGAACTTTCGATTATTTGTTGTATTTTGCGTGGA
GGTTGCTTATACAGTGCCTGAAAGATTCAGATTTTATTTTATGCACCCGAGAACTACTCT
TCAGGCGTGTTAAATTATTAAGTATTTAGGCAGATGGGTGTTTTTGAGCTATTGTATTCT
TGACTTTTTGAGTTAATGCCAGGCAACCATTTAACTTTATTTTAAACTAAAAAGCAAAGT
TCTGTTCCGCTTCCCACGAAACTTAAGCTCATAAAATCTAAGATGGTGTCGTTTCATAAA
AAAACCCAACAACAAAAATGATAGCTATTTCCTGTCATTTCCCGGGCGCCACGGACCCAA
GGCGGATGCTGCATTTGTTTTTGTCTTCTTCCCCCTCCTCTTCTTCTTCTTCTTCTTCTG
CTTCTACTACTTCTTCGTTTTCTTCTTCCTTTTCTACCTCTTCTTTGACCTCTTCGACTT
CTTCGACTTCTCCTTATTCCTCTTTGTATTCCCCATCCTCTTCTTCCTTGCTCTTCGACT
TCTTCTTCTTTTTCCTCTTCTTCTTCGACTTATTCTTCCTCTTCTGCTCTTTCATCCTCC
TCTTCTCTTCTTCTTGGACTTCTTCTTTTACCTCTTCTCCCTCTTAATCCTCTTCTTCCC
CTAGTCCTTCGATTTCTTCTTCTTCAACTTCTTCTAATTCTAATTCTTTTTCCTCTTCTT
TCTCTTCTTCCTCAGCATCTTCTTCTTCTATGTCGGCTTATTCTTCTTCCTCTTCTTCCT
CCTTTTCCCCGTCTTCCTCTCCTTCAAACGACCCAAACTGGCCTCAAATTTTACGAAAAG
TGAAAGGTAGGAATGTTGGAGTTCTGGATCCCTCTTAGTTTATTTTCTTGGAGCTTTCCC
TCCTCCTCGTTTTAACATTGAAATTTCGCCACGATTTTTCCTTATGTGCAATTTTGTTGT
GTGATGCAGAAGCGCTGACTGCAACAATAACGATAAAGAACAACTGCCCATGGACCCTAT
GGCCTGGCGTGATGCCATTGTCTGATTCAGGGTTCGAGCTGCCGTCGGGGAATACGCACG
ACTTACAGGTACCTCACGGGTGGCAGGCCGGCCGAATCTGGGCGCGGACCCAATGTGACT
CCGGTCCTACTTGCGTCACCGGCGACTGTGGTTCTGGGGGCGGGCCTTGCGACGGCCGAG
GCGGCGCCCCGCCTGTGACCCTCGCCGAGTTAACCCTCAACGGCGACGGCGACCAGGACT
TCTATGACGTCAGCAACGTGGACGGGTTCAACATCCCCGTGTCTATCCAGCCTCAAGGCG
GTAGCGGAGACAAGTGCCAGACTACAAGCTGCTCCAATAACATAAACTCCGTTTGTCCTG
CGGAGCTGGCTGTTCACAACCAGAACGGCGACGTTGTTGGCTGTAAAAGTGCGTGTTTGG
CGTTCAATCAGCCTCAGTACTGCTGCACTGGCGATTATAGCACTCCTGACAAATGCCCTC
CTACGGACTACTCGAAGATATTCAAAGGCCAGTGCCCTCAGGCGTATAGCTATGCCTACG
ACGATCGATCCAGTACCTTCATTTGTTCCGGTAGCCCTAACTACGTTGTCACTTTTTGCC
CCTGAAAAAGAGAGACTCGGTGATGCCTCCTATGTAAAACCATGTTATGCGATGAAAGTT
TCACCAAAACCTAACCTAATCTGAACTTACTTCTCAAAACTCATGCCCTAGCATCACCGT
CAATTTTTTGTTTCGGATTTGACTCACACAATTTTGACATGGGTATGTCTTATGAAAGGC
CGCGTGGTTGGTTACGATCGTAATTCAAATTTTTTCTCTAATTTCCATGTTAACCTCGTA
GTTACGATCGTAACCCATTTTTTCTCGCTCCCTGACTAGGTGGTAACAATTGTAACCACA
TAAACTTTACTTGTGATTTTTGTTACAAACAGCAACCATGGTAGTTTTGATGATTGCAAA
TTAATACTTTTTTGGTGAGGTCATATAGAACTTGGATTTTTATTTATTTATTTATTTTTT
TTATTATCATATCAAATTAGGTATTGGAAATCTGAGCATTATATGAACGTTTTGATCGTT
TGTAAGGCCCGAATGGATCCTGATTTCGAGTCATATGATTGGCTGTCGCGTTCCATAGTG
CCCCGGGATCAGCCAATCCCGGTTTCCAATCCGGGGTCGGGATTTCGGTTATCGAAAAAA
CAAGAAGAGGTCAAAATTTAAATGATGATTGAAGTGTAACATCATAAGAAAAATAAAGAA
ATTAAATTTCCGAAAAAAAGGAACTAAAAGTGATTCTACCTCTACAGATGACACCCCTGA
AGTATGTACGTAAAATCAACAAGATCATTGTTCTCGGTTTCTATGATTTTATATGGTAAC
AAATTGTATCCACACGGTAACTATCGTAGCCCTATGCGGTGGTTACAACTTGTAAATGCC
TTATGGATGGGGGTCTGTACTCTTTCTTCAGGGCCAAATTGTAACCCCGTAGTTACAAGA
TCAAAAGATCATTCAGGTCATAAGATATATATCTGATCCGAAGTTTTTCCTTCAAAGGGA
AAAAATGAAATAGTGGGCTGGCGGTCGGGTTTCGTTTCAAACCCAAGCTCAGTAAAAAGG
AGGTCTCGGTTTTTTATTCTCGTTGACACCATGATTGGTGATGCAATGCAATAGATGGTG
TGCAAAACCATATCATCATTGTACAAGAGAAACCCTAATAAAATAAAAGAAAAACCCCCC
TCCTTGAAACTTTAACCGTACAGGAAGTAGGAAATACTATAATCAGAAAGAAGACTTATA
TTTAATACCGATATAGCTTTTATTATTGTTACGTATATTACTGTACAACACTACTAATTT
TTCCTGGCTATGACCTTGGTCATTTTTGTTCATAATTTTATCTATTTTTAATTTTTTAAG
CTTCTTAAAATGACATTGTTTCGTCAGTTTTCCTTTTCTTATTTGTTTCCTGACCTACTT
TATTTTTATTACTTTGCATTTTTCGATCGTAAGCTCCTCACAATGATTCGCTCAGTTCTA
CTGTGATACACAGTTCTACTTGTCTAGCATCAAGCAAAGACGACGCATCTCCGATTTAGA
CTTTCTTCATAAGTTTTATTCTTTTTTCAGAGTCACCAAGCCAACATTTTTTCTGGAAAT
TGTAGGGTAAAGAAACCAAAGACAATTTCAAGGGTAGGTAGCCATATCCATCACGCTGAT
TTAGAAAAGAAGATTACAATGTCCAATTTCTCCTTAGCAGTTTTAATTTCTGCCCAATCA
GGTTTCCCCTTCGACTTATCTTTGCTATTTGCCTGACCCTCCGTACAATTCATATTAAAA
AAAGCGATCCTAAATCTATACTCAGTGTCATTCGGAGTTTTCGAGGTGCACACAATAAAC
GTACAGAGTGTCAAACCTTCAGGAACGTTTTCCTTGGTCATGGTAAACTCCGGAGAGATA
TTTTTAATAAGGATTATGAATCGTTTTGTGTACGTGTACGAGGAACCTTTGTGCTTTATA
TATCCGGGATTTTTAAAGCTTTTTCTTAGTTTTTCTTGAAATAAAGTCGGGTTCCAAGTT
CGCAGAGACTTCACGAATGCCTCAAAGTCCATAACCGCAGTTACGTAGGGGGGTTTTTCC
GCCATCTAAGGCTTACAGCCAAACAGCCGTAACTACATTATTGCCGTTTCGAGATATGGA
GGGAAATCTGCGCGTTAGTCCCATTGCTCGCAATGTAATTCCCGATTTTTGAAACTCGCT
ATCTCGTAACTGGCGCTAGATACGGCTACCAAATTTTTTACACATATAGAGCC
>SRR17330021_contig_21853_Aleurocanthus
ATTTAAATAAAAATTTTAATCTATTTTTTTTTTTTTTTTTGCAAATAAAATTTAGTGAAA
ATGTTCCTCGCAATAAATAATAATGAACGGTTATACTCTGAGATCACCATCTACCGAACA
GCGGACTATTAAAATTCATCGATAGCTGACAATTTTCTCGTTCAGTCTGTTTTGAATTAT
AATGGACGGCCCAGGGTTTCCTACTTGCTTGCACCATGAGGCCTCTTGAGCTCCAAAACG
AAGTATAACGTCATAGACGCATTCCTTTTATTCTCAGTCTTCNNNNNNNNNNNNNNNNNN
NNNNNTATTTTCTTGCGTCGTCGCTGCTTTTTTCAGCGGAGTGCTGGCTGTGACCATAAC
GGTGGAGAACAACTGCGCATGGAAATTATGGCCTGCCGTGCTGTCAGGTGGGGGTGAAGC
ACAGATAAGCAACACAGGGTTTGAGCTCGCAGCAGGGGCATCGCTCCCGCTGGAGGTGCC
CGCCACGTGGAAGTCCGGACGGATCTGGGCGCGGACTCAATGCGAGGGCTCCACTTGCTA
CACTGGCGACTGTGGTTCCGGCCCCAGGGGCTGCGATGGCCAAGGCGGTGCCCCTCCCGT
CACCCTGGCCGAATTCAACCTTCGCAGAGCTGGAGGTCAGGACTACTACGACGTAAGCCT
TGTGGACGGGTTCAACGTNNNNNNNNNNNNNNNNNNNNNNNNNNNNNNNNNNNNNTGTCC
TCCCGAACTGTCCGTTCGCACCAAGGACGGCGTTGTCGGCTGTAGAAGCGCGTGTGTGGC
GTTGAATCAACCCCAGTACTGTTGCTCCGGGAATTTCAACTCTCCAGTGACATGCAAACC
CACCAACTACTCGATGATCTTTAAGGAGCAGTGCCCCAATGCGTACAGTTATGCCTACGA
TGATGCGTCCACCAGCTTC
>SRR17330021_contig_6497_Aleurocanthus
CCCCCCCCCGTGTTCACGCAGCAGACGGCATACGCGATGCCTATACGTGACTGGAGTTCA
GACGTGTGCTCTTCCGATCTCGGGGAGCTTTTGAAACAGGGAGAAAGTTGCACGATTTTG
CGCACACTGTATAATGCACTTGGTTTCTCATGCGGAACGCTGTTCAAGTACTGTTTAAGA
TTCACACTGAAAACGGACGATATGTATCCAATAGGTATGTGATCCAATATGTATCCATAG
AAAATTTTTTCATCGCAAGAGGGTACCTGAGACAAATCATGCTTACCAAAATTTTAGCTG
AATGAAAAAGGCAGTAAATTCAAATTCTAACGTAATCCATATTGGTTGTAAAAGGCTCCA
GGATATGAATTTCTGCTCCGTTAAAAATACAATTAAAACCTTTAATGTTTAAAAGATCTC
ATGAATTTTCTTGTGAAATATCTTCAATGAAATTGTCTTTATATCTATGCATAAGAAGGC
CCAAACAAAAGGGTGAAAACAGTACTCACCGCTGAACAGGGCAGCGACGACGAAGAAAGA
TAGCAGCAATTGGGCAAGAATTTTCATTTTCACACAAGGGAAAAAGAAATTAATATTCGA
ATTCTAATAAAGACTGGTGAGGAAACAAGCAGATCTACGCATTTATACTCCAGTTTAGAG
CTTAAAAAGCACGGAAGGCTAGAAATTCGGAAAACCGGAGAAACCCCCAGGAACTTCTTA
TCCCTAATTTTAAACCGATTAAGTGACGAAAACGCAAGGATGGAAAATCGGTCATACGAC
AAAAATTGGTGTACAGGTGATAAAGTATCAGGTGTATTTTTGTACAGGAGACTGTATGGT
TTACCTAGTCCCATATATTGGATAGCTAATTGCGACCGGGAATGCTGCTCTGATTGATTA
TGCTAGTTATTAGGATATAAGAAAACCCCGAGGTTCAATTTTTAGTTTCAGTACAGATAA
GAGACAGTGGCCTATTTAAAATACGAAAANNNNNNNNNNNNNNNNNNNNNNNNNNNNNNN
NCGTCTGTTCGAAGAACTTGCTAATCCGCGCCATGTCTCCTAATGGTTGATGCCCAAGGA
GTTGGAAATAATTGGAATTTGGTGAAAAGATTCAGAGACATTTCAGAGAGATTTCAGGTG
ATTCAGAGACATGTTGGAAATAGAATAGAAAACTGAAATTATTATTATTATTATTATTAT
TACGTATTATGAAATGAATATTATGTTGCCATTATTATAAATATCTTACAGAATTGTTAT
TTCTTGCAGAAGTAGCGCAAGTCCATCACGATGCTTCAAATATTTGCCAACATTAATTAT
TTTCCTGCAAGATAATTCCGCACTTTTGCCACAAAATGGCAGTGACTTGTAATACAAAAG
AGAAAAAAAAATCATGCTGAGGATTTAATTAGGTTTAACTGGTTGGTAGCCAAAGTGCTA
TAAATGAAAAAAGAGGTACGTATTTAAAACTTAAATGTCTATTTTTTTACTTGTTATCGA
AACTTTCCGGCGGAGGAGCCATCGTCAAGCCAGCTTACAGTATCGAAAATATAACATTCA
TAAAACTTAATATTTGGAAACAACTCAACTTTTTAAAACAGATGTTTTCCTGTATCAAGT
ATGTGAAAAACGTCATTTTCAGGAATCTTTTTCTCGCAGTTTCTCGGTAACTACGCAACG
TACGACTTTACGCGTGGGATCGTGTTTTTCTAATGAGCCACTCTATCACGCTACGTTCCC
AAAAAAGGTTTTAGCACAATGAAAACTAACTCCTTACGAATGATGGCACTTTGAGAGCGT
TATATCTCGTCAAATTTTCTGCCGTGTTACGGAAAGGAGCAGTATATGCAATTTAGCTGT
ATGNNNNNNNNNNNNNNNNNNNNNNNNNNNNNNNNNNNNNNNNNNNNNNNNNNNNNNNNN
NNNNNNNNNNNNNNNNNNNNNNNNNNNNNNCTGCTTTCTCATTTTTCTTGAAAAGTTAAA
AGGCCAATTTTTTGTACATACTGCTTTCTTCAGTAATACGGCAGTTTTGACAATCCGCTG
ATGTTTGATGGCAGTCAATTTTAAGGACAGAAAGTGACGACGTAGTTGGGACTACCGGAG
CAAACAAACGTACTGGACTGATCATCGTAGGCATAGCTGTACGCCTGAGGGCACTGGTTC
TTGAAAACATATGCGTAGTCTGAATAGGAGCATTTGTCAGAAGTGCTATTAGCGGCGGTG
CAGCAGTACCGTGGCTCCTTAAACGCCTCACACGCACTTTTACAGCCAACAACATCGCCA
TTATTGTTTCGAACAGCCAGCTCGGATGGACAGACGTAGTTTATGTTGGTTGAGCAGCTT
GTGGTTCGGCATTTGTCTCCGTATCCGCCTTGGGGTTGAATGGAGATGGGGATGTTGAAT
CCGTACACGTTGCTGACGTCGAAGAAGTCATGTTCTCTGTCGCCGTTGAGGGTGAACTCG
GCGAGGGTCGCGGGAGGGGCGCCGGTTCGGCCGTCGCAGCGTCCTGCGCCAGAGCCGC
>SRR17330021_contig_97760_Aleurocanthus
GTTTCGAGCTCGCACCGGGAGCATCACTGGCACTGGCCGCGCCCCAGTTCTGGACGGGCG
GGCGAATCTGGGCTCGAACTGAGTGCAACGTGGGCTATTGCATCACTGGCGACTGCGGCT
CCGGCTCCGGGCCCTGCAATGGGCGTGGCGGTGTCCCTCCTGCGACCCTCGCGGAGTTTA
CTCTCCAAGGTTTCGGAGGAAAGGATTTCTACGACGTAAGCAATGTGGACGGCTTCAATG
TGCCCTTGTCCATCGCGCCCCAGGGCGGCTCCGGGGACAGATGCAAGCCTACGTCTTGCG
GTAAGAATATCAACGCCGTATGTCCTTCAGAGCTGGCCGTAAAAATCAAGGACGGTAGCG
TTGTCGCCTGCAAAAGCGCATGTTTAGCGT
>SRR17330021_contig_192804_Aleurocanthus
GAGCAGAACAACACAGAAAAGAAAAGAAAAAAAAAACATAGAATAAAACAGAATTGGATT
TAATGGGTATCATTTATGATTGTATAGAATAGCTAGTACCCATTATTAAAACAAATAAAG
AAGAGACTTTGGTCGAAAGATGCCTCACCACGGCTGCACGTTCTATCTTCATGAGCATAA
GCTGACACGACAACAGAAGAGATACGGGAAAAAAAGTATTCAGTATGTATAATGATACAG
AATATAAAACACAAAACAGAAATATAAGTAAGGGGAAAACTCGAGGTGTTAGCCGCACCT
TCAATTTTCAAGGACAGAAGGTGACCAGATAGTTGGGTCCACCGGAGCAAATAAAAGTGC
TGGACTTATCGTCGTAGGCAAAACTGTACGCTTGTGGGCACTGGCCCTTGAATATCTTCG
AATAATTGGATGGTTTGCATTTGTCCGGACCGTTAAAGGCCCCAGTGCAGCAGTCCTCTG
GTTTATTGAAAGCCGCACACGCGCTTTTGCAGCCAACCACGTCACCCTTCTGGTTTTTAA
CGGCCAACTCGCCAGGACAGACGGCGTTGATGTTCTTGGGGCAGGACGTAGGCTTGCACT
TGTCCCCGGAGCCGCCCTGAGGCGTGATAGACACGGGCACGTTGAAGCCGTCCACATTGC
TTACGTCGTAGAAATCCTGTCCTTGGT
>SRR17330021_contig_196902_Aleurocanthus
ACACGGGCACGTTGAAGCCGTCCACATTGCTTACGTCGTAGAAATCCTGTCCTTGGTCGC
CATGAAGGGTGAACTCCGCGAGGGTGACGGGAGGGGCTCCACCCTTCCCATTGCAGGCGC
CCGCGCCGGAGCCACAGTCGCCAGTGACGCAAGTCGCGCCGCACTCAGTCCGAGCCCAGA
TTCGCGCGGCCGTCCAGTCCGTGGGCACGTTCACCGGCTGCGATCCTCCCGCTGGGAGCG
AGAACCCTGTGTTGCCTATCTGTGGTTTACCGCCGCCCGTCAAAATTCCAGGCCAGAGTG
GGTATGGGCAGTTGTTCTTCACTGTTATTGT
>SRR949617_contig_25675_Dialeurodes
TACACAGTATGGCCTGGAACTCTGAACAACCACGGAATAGCGCCGTTGTCCACTACCGGG
TTTGAGCTCCAGCCCCACCAGAGAAGGACAGTTGACGTCCCCAACGGCTGGGGTGGTCGG
ATGTGGCCACGTACTGGCTGCTCTCAAAAAGACGGCGCTTTCAGATGTCAAACCGGAGAT
TGCGGCGGCTTCACTTGCGATGGCCGAGGCGGCGCCCCTCCAACCACCCTCGCTGAATTC
ACCCTCAACGGCCACGCAAACCTCGACTTCTACGACGTAAGTCTCGTTGACGGATTCGAC
ATCCCCGTCGGCATCAAACCACGAGACGGATGCCCCGTAACGGAATGTAGGGCTAACGTC
AACAACGTCTGCCCTAACGAGCTGTCTGTCGATAAAGACGGCAAGAGAATCGGATGTAAG
AGTGCATGTCTCCAATTTGGTGCGCCGCAATACTGCTGCGCAGGAGATTATTCCACCCCC
GATAAGTGCAAATCGTCAAAGTATGCGAAGATTTTCGCCGATGCTTGCCCAAAGGCTTAT
AGCTATGCTTATGATGATAAAAG
>SRR16114381_contig_633658_Aleuroclava
TACTCATATTCAGTAGTTGTCCCCTTAAATTTAAATGAAATTGACCGTATCTTTTTTAGG
TGCGAGTCGGGCGACTGCGGCGGATTTACCTGCGACGGGCGAGGCGGAGCGACGCCAGCC
ACACTAGCTGAGATCACTCTGAACGGCCACGGCGGTAAGGACTTCTACGACGTGAGCCTC
GTCGACGGATTCAACATGCCCCTGGGGATGGCCCCNNCGGCTGCCCCGTGACGGACTGCC
CGGCCGACGTGAACGCCAGATGCCCGGCCGAGCTGTCCGTAACGGTCGGCAACAGAAAGG
TCGGCTGCAAAAGCGCCTGCCTTCAGTTCGGCAAACCGGAATACTGCTGCACGGGGGCGT
ACAGCACCCCGGATAAGTGCAAGCCAACTAAATATTCAAAGATTTTCAGCGACGCTTGCC
CCAAGGCATACAGCTATGCTTACGATGATCTGAGAGGCACGTTCACGTGTGCTGGAGG
>ERR3781281_contig_445_Singhiella
AAGCACGCCACGCCACTGATAGTACCGCGGTGCATGGCCGAACCGGAAGGCGTGGAATTG
TAGTTTCTAATCGGTGTACCTGTGCAGGGTGGCGAGGCTCAGGGAAAACCGGGAATTGTA
AGTGAACTGTAAAGAACCTGGAACGTTAGGGAATGACTTGGGCGCATCCAGGCCTTCTTT
GAATTTGGGGGGGGGGGGNNNNNNNNNNNNNNNNNNNNNNNNNNNNNNNNNNNNNNNNNN
NNNNNNNNNNNNNNNNNNNNNNNNNNNNNNNNNNNNNNNNNNNNNNNNNNNNNNNNNNNN
NNNNNNNNNNNNNNNNNNNNNNNNNNNNNNNNNNNNNNNNNNNNNNNNNNNNNNNNCCCC
CCCCCCCCCCCCCGTGGATCAAAAATCCGTGTCGGCCTCCCTAGAGCGAACAGTCGAACA
CCCTGGCCTCAAGAACCGCCACTGTACAGAGGGGGATCCATACAAGACATTTTTTCCAGT
ATGGATCCGCCAATGTCGCCACGATCAGGAGAAGTACCTTGTCCATAATTCCTTGCTCCG
ACCTGACGGACGGAACCTGAGATTGTGCATTCAAATTTTCCAGGACATTACGTAACGAAC
GCCATTGTTTGCCCTCCTTGTTTCTATTTTTTACTATTTCATTTTCATTCACTGTCGTTT
GATCTGTGGACAAACCGACATGGCGCGGGCATGCGGCTTGGATTGGATAGTTTTGTGACA
ATATCATCGGATGCTGTGTTCCGTGCTTCGGAGGCGTGGGAGGGGGTAGTGGGCAATGAG
AGGTTGGGGTGGGGGGTGGGGGCGGCAGATGGTTTAATGACAGGGAAAAAAAGAATGCTG
TGCGTGGTCGTGGTCGCGGCCGCCGCACTGTAGGAAAATTGGAAGAATTGGTGGCCAAAA
ATTTGGAACTTTCTAATCGATCATGAAATCACACTTTAAAATGTCTGTATTTGATCAAAA
ATTAATCAAAATGCAGGGTGTCTATCGGTACTTAAAGTGCTTAAGGTGCTTAAAAAGTGC
TTAAATCCACAGGTCAGTACGTAAAGTGCTTAAAAAGTGCATAAATTGAACGTGAAGGTG
CTTCAAAGTGCTTAAATTTGAGAATTTCGGGAAAAGTGCTTAAATTTCGCATTATATGCC
GCCTCTGATTATTTTTTATTTATTTTTTTTTATCTGTGCAATTTTTACTTCTTACGACGA
GTGCTTATAAAGTGCTTAAATTTGATTTTTATCATTTTTTTCAAAAGTGCTTAAATTCCT
TGCCAGGTGCTTAAAAGGTGCTTAAAAAGTGCCTAAATCCATAGGTCAGTGCGTAAAGTG
CTCAAGAAGTGGTTAAATTGACCGTGAAGGTGCTTGAAAGTGCTTAAATTTGAGAATTTC
GGGGAAACTGCTTAAATTTCGCATTTTATGCCGCCTTTGATTATTTTTTATTTATTTTCT
TTTCTGTGCCACTTTTAATTCTTACGACAGGTCCTTTTAAACTGCTTAAATTTGATTTTT
ATCATTTTTGTCAAAAGTGCTTCAATTCCATGCCAGGTGCTTGAAAGGTGCTTAAATGAA
ATTTTAAATTCCAGGAGACGCCCTGAAAATGTTGCATAGAATCAAATCACACCTTTCGGT
GTGAAAAAACTAGGTTTCAAGTCTAATTTTTTCAAGAGAATACCTGTATGAAAATTACCA
ATTTTTGGCCACCAAAATGATACTTTTTGCACACCGTGCGCCGCGTTAGACAATAAAAAC
GACGTGACGTCATCAGCAGCGAAATTGACCGATATAAAGCGAAAACGCACCAAGTTTTCT
AGCTTATTGTAGAAAAGACATATCTGCCATAGATTTTCCCATAAGTGCTTAATTTCATAA
AGTTTCATGAAATATTTAAAGTAAATTTTACAAATTTCACCAGTTTGAAATACGTTTTCA
ATATTTCACGAATTATTTGAAATTTCACATAGTGATGGTGATAGACGAAAAACACAGATC
TCGATTGTGACGTTTTTACGTTTTACAAAGTTATTTTATTTTTTAAAGAAAAACTACCTA
ACATAATTATACTCGAAATTTTTACAGAATATTCTTTATACAAAGGAGAAAAATCACGTA
AATTTTTAAGTTATATTGTTGATTAGTTATCTTTTGAAAAAGTAAAGTTGGATGGGTAAT
CTGCAACGTCGCAAATCGAGATGTGTTTATCGTCTTTCACCAGAGATATGTTTCAAATTT
TAAATATTTCAACTGCAACCCTGACCCTTATCGTCCGAATTCCGGAAATTTTAGTTTGTC
GTGCCCTAACCGCCCGATAAAAGTTATTAAAATCACCCTGCCTGCAGTTGACTTTTGTCT
CTCCGGCGTAAGTGTGTTCAAGTTGTTGTCTATCGATCTGTTGAGACCGAAACCCAAGGA
TAAAATGGACCGCATTTATCAGAAAGGAACCAAGTGACATCAGCTGTTGCCAAATTTCCG
CCGACATATTATTTTATTACAGTCAAACCATTGGTTGTATTGGCATGAACATTTCACGTA
ATTTCCTTCAGACTACGAAGAAAATTGAGTGAAATTTTCATGGAAATCCATTGGTTCCTT
TCTGCCTCATGCTGTCGAATTAGGCCTGGCGGGGACTTTAGCAAGACATGACGTGGCTTC
GTTGGTGGCTGTGAAGATGGCTTCTTGCTCGCTGCAGGGCCGGATAAAACAAATTATCTT
AACTTATCTGCCCCGTCCCCTCCTCTCGCCCACTGTGGAAGGGTACCGCTCGCAGGGAAC
CGGGTACCTCTCCTCGTCGAGCGGGGAGCAGTGGCGTGGCGTGCTTTGCGATGTATCGAA
TCATTCGTCATTTAAACATATAGTAAATCATCGATTTTCAGTGTACGCACTGCGTACCCT
CGATAGTCGATTCTTTTACATGGGTTTAAATGGCGATTAATCGACAATCGATTCTTCACG
CCACGCCACTGGCGGGGAGTGGGGGGATGGGGCGGTGTATAGTGTTTAATCCCGGAAGCC
CGTCGCCGGAAGCTTAGCTCAGATAGAAATTCTGTCCTAGTTTGTCGTTTGCGCCTTTTT
ATCCTGTTTCCCGTGCCCCCACTCCCCTCACCACTTTTAAAGTTCAAAATGGGACCATAT
TTGGATATCTAGAGTTTTAGGGGCTGTCGCTATGGTCCACAAAATACGTAACGCAATTTT
TCTTTCAAACCGAATTTTCGACCCCCTTCCCGTTAAGGTGAGGGTACCCGGTACACCCCT
AGTATCGATTCGATTTATTTCGATTAGAAACGTTTTAAATCCAAAATTCGAAAAAAGGGC
TCTGATATGCCCTCGGCCCAGGGCATCAATGCGGACATTTCTGTTTTTAAAATTTCAAAA
TCGATTCAAAACTAAGTGAGAATGGTTCCTTGGAAATTGGTAAGGAGTATCGATAGATCG
ATACTATGATGAAATTTCCAAGGAACCATTAGCCCGGTTGCCACGCTCAAAATGGGAGAT
CAAAGTGGATCGATATTTTCGATAATTCCCGGGGTTGCCAACCTACGAGCAACGGCGGTC
GGCGAAACAATGCGATCAGTCTGCTCTTTCGATTCGCGATTGTTGATCCCTAGGAAATAT
CGAAAATATCGTTCCACTTTGATCTCCCATTTTAACGTGGAAACCGGGCTTTAAGGATGG
CTCGTATCGATGGTTGAGGTCGAAAATCCTCGATCTTGATTTGGGGCGTCGACAATCTCC
TGGCGTACACCAACGAGAGAGGGTTTCCCTGCCGTGCCTCTGATTCGGCCAAAGTAACAT
CTGGTTGTGCCAAGTAGCATTCTGGTTGTGAAAACGAAACAGCGCTGTTGCCTGTACCAA
CCGAATTCTCGTTACAAACTTTGCCTTGTCGTAACTAAACGAATAATGAGTCAATATTTC
ATTGTTCGGTTTCATTATGACAACCAGAATTATCTTTGGGACAAGGAACTTGTTTTCTCC
GTGTAGTTTAATTATTTACAGCCAAACCAGCCAACATTTTATCTTTGAATTTTCAGAGAA
CTGGTTCTAAAGGATAAAGAAAAATCACGGAACATTTTGTGAAATAAATGTTGGCTGGTT
CTCCTGTAGAGAAATAAAGAGGGTAGGTCCTCCTTGCACAAATGAGTCTAAAATAAAATG
AGGCATGTAGGATCAAAAGTGCAAAAATCTACTTTTCAGCGAAATTGAGTTGATCATATC
TAAACTTAACTTTTCATTCTCTAAAGAAAGTTTTTGTGAGGATCAAAAGTGCACAAGTCC
TTATGCGAATTTCCATGGGGAAAAAAGTTAGGATCAAAAGTGCACAAATCCATTTTTGTT
TCGAAAATATCATGAAAAGTTATCAACTCAGACTTATGAAATATACAGGTCTAATTACAC
TGGCCAGAGGCAGTATTTTGAGCTTTATTTGAAAAAAATCCAACTCTCCAAAAAGGAATG
GCAGTTTTTTGCGGTTTTTCAAAAGTTGAAAAAAGTGGATTTTCGCACTATTGATCCTAA
ACGCTTGAAAAGTCCAAGGACATTTTAAAATTCAAAATGCAGATGTTCCCTTTCACAGAC
TAAGTCCCATTGCAGATCCTTATCGCTTCTAAGCTAAATTTTACTTTAACAAACTACACA
CGTCCAAATAAACGCTCTGTAAAACCGCAAGAGGAACATTCAAACATACCGCTTCAGCTT
TATGGTGAAAAAACGCTGAAATTAAGACAATCAAAGGACAGCAAAAGACGACTGCCCTAC
TTTTAGCAACCAAGCGACTGGAAATCAAAGTCAAACATACGAATGAGACTCAAATGGGCT
GAAACTGAAGCTATTCTAATGCATTAGTGTACAGTGGTAAGATTGTAATGAAATATCGGA
TTTAGAAGTTCTAAACAACAGTTTTTTAAGCTTCACTTCTTGAAAATTAATTCTACTTCA
TGCCGTGGGTCAAGAAGCATCAATGTGTTTTTTTTATGGAATTTATTTGTAGGAAAATTG
TAATTTGTTGTGACTAAAACGCCGTGGAATGCTCCAACAAAATAGAAATCCCGCCCATTG
TTCGGCATGCTAGAGAAGGAAGCTTGTTAAATAAAGTTGTTTCGAGATCTGTTGGAATTT
TTTTTGTTTAATTGAAAAGAAAAATGAAGGGAAAAAGTCCTCTAATGGTGTGTGAGCGTA
TTTTTACGAACAAGTGTGCACATTTCGTCACCTGCAGCACGTAGAGTTGGGGCGTATCAT
AATTCCAATGCCTTAAAATCTCTGCGCACATTTTATTTTGTCGTTGGAGCATCAGTGCGC
TAATTTTCGCTAATTTGCCAGTGATTTTTTTTCTCAGGTGTAGCAAATGATCACTGATAT
CAAGAAATATTTTTATTTATGAAACGATCTTATTTTAACTGTTTAAAAGCATGTAGCGAA
GCAACAAAATTTCTACGGATTCCTTGGAAATGGCGGCTGCGGTGCTTAAACATCAGCTGT
TCCGGTACCGATTCGGAACCCGTTTAGGANNNNNNNNNNNNNNNNNNNNNNNNNNNNNNN
NNNNNNNNNNNNNNNNNNNNNNNNNNNNNNNNNNNNNNNNNNNNNNNNNNNNNNNNGAGG
GTTCCAGGTTCCGGGTTCCTGGTTCCGATCGGGTTCCTAGCCCTGGTGTAGTGTTTTCAG
ATGGAGGTGAGGATACAACACCCAAATCTCCATTTTTCGACTAACTTTCAGATGGAGTGG
GTTGATACAAATTAAAAAAAGAGGATTTTTTTTGTACGTTTCCGAGTTCAAATTGATCTA
TTTATCAGATTTTTAGACAGTCCGTTACTATTGCTCAAAGTTAAAGGAAAGTACAATTTG
CACACCACGATCTGGAGGGTAGCACCCCCTTAAAAATGGTCGAACCATCTAGAGAAAAAT
CTGGAAAGCTCATGTGAACTCGAGGAGGTGACAACTTTTAAAGTTCCCAAAATAAGCCCC
ACCCTACAACGCGAATGTGCAATAATGGTCGGTAGTCAGAGATGGACATTATGGTCCATT
GGACAATTTAATGCAATTTTCTGAAATGAAATTTCACAAAATCTCATTAAATTTGTGAAA
CTTTTTAGGAAAGATTGCGGAGATCGTGAAACGCCTAGAAAAAATTGAACTCAATTTTAA
AATTTAAGAAAAGGTTTAGAAAAAATTTTAGTTGATTTAGAAAATTGAAAATTTTAGTCA
CATCCTTGACATTTCCAAAGTCCCTTCAAAAATTGAATTTCTAGCTCTATCTGAGTGTTG
CTAGTAATTCAAAATGAAATGAAAATGGATAAATAAACACTGAAATGAATATCTGAGGTT
TTAAATTAAAAGTCTCAATTTTGAAACTTATTCAACCGGGTTTGAAAATTTCATAAAACC
TGAAATATCAAATTTCATCTCTGTCAGTGTTACATGGAGGAGCCCAACGGCCGGGAAGAG
GATAATCTGTGCTCGAGACTGCGCCAAAGAACTACGGTTTTTTTTTTGGATGCTCTTTTT
TCTTGTGAGCGTAGACGGTAGACATTCTTTTGAACTTTGCTCCGCATATATCGCAAAAGG
TTTTCCCGTCGTGGTATTTCATATGCTCCCTGAGACTGTCTTTATGCTTGAAACCCTCAT
TGCAAATCTCGCACTTGACTGGTTTTCTCTCTTCACGGTGTTGGGCTGCGATCTCTGAAA
AAAAAAAAATACGTTTTGGGAAATGATAAAACAAAATTAAACAGGTATTTCAGTTGAAAG
TAACCATATTTATACTGACATAAACGACACGGAAGAATTATGGTGAATTCATGGCATAAG
TGGCGACCTCTACAGATCTTTTAATCGATATATGCTCATAACCTCTGTATATTTTGATAT
CTTTCAATTTCCTGATCCAACACAGGCAGAGTGGTTTTGTAAATGTGGGTTGGTTCCTTT
TTGCTAATCATTAGCCAATTAAAACGGAACATTTTCGATTTTTCGACCCCCTTCCCTATC
GTAATGCACCCGTAACGCAGACTCGAACTAACCCCCCCCCCCCCACAAAAAAAAAAAATT
AAGTAACCCTCTATTTGACGCTCTCCCTCTGGTGCTACAAAAATCACCGTAGTATGAATA
TTGCCTCAAAAAGTAAAAAGAAAGTCAAAATAATTTTTGAAATGCAGCTTTCTTAATAGC
AAAAAGCGTTACTTAATGCTGAACTTGACCCCCTACCCCCTTGGAACGCCCCCGGTAACG
CAGTCGAACCCCCCCCCCCCCCCGGGTGGTTACGTATTTTATGGACGGCCCCTTTTCGCA
AAAATGTGTCAAAATCAAGTAATTGGAGTGATTACTCCAAGAACTTTAGAATGGCACTTA
AAAACAGAGGCAGCAAGTTGGCAACCGTGTTTTAGCTCCATTTATACCTATGTTGAATAA
TCGATTCTTGTCAGAGCACCTAGCCCCTCCAAGAATCGATTCTTTAGCATAGATTTAAAT
GGAGAGAAAGCAATGTAGCCAACTTGCTAGATGCGTAAAAATCATACCTTTTTCAGCTTG
GGCAACTTCAGGATGCCAATTCTCCATGTGGTTAATGTAGCTTTGTTTATTAGCGAAAGT
TCGATCGCAAATGATGCAATGAGTCTCCAGAGTCTCATGGCTTATTGCGTGAGCCTTTAG
ACCTTTTTTGGAGCCATAGGTTCTATCGCATTTATCGCAGTGAAAAGGTCCTTTTTCAGG
CTCACTGTGCCCAACAAATAGCGTCGCTAAAATATGAAAGTTAAACAATTTTATATTAAA
AATTGTGTTGCCCAAACGTAAGGTCGTATCAAGGTAGCTATAGTAGTAGTGGTGGTTTTT
AATAACAATTTTTCATTGTAATGACTCGAAAACAACTTGGTTATGGGACAGCAGGGGAAG
AACTGAATAAGAAAATACACAAAGATAAAGATAAATAATAAATAAATTAATAATTAAATT
TGGAGACTTATGTTTCAAAAATTTTAATTACAAATTAACCGTTCGCATCCAAAGGAAGGT
AAGAAAAACGCTTATCTCGTCGCCCACAAATCACAACCAACACGTGAAGCGTGTAGGATC
AAAAGTGCACAAATCCACTTTTTTCAACAATCGGAAAACCGCGAAAAACTGTCATTTCAT
TTTGGAGAGTTGGATTTTTTTCAAATAACGCTCAAATTACTGCTCATGGTCAGTGTAATT
AGACCTGTGAATTTCATAAGTCTGTGTTGATAACTTTTCTTGATATTTTCGGAACAAAAA
TGGATCCGTGCACTTTTGATCCTAACTTTTTTTCCCCATGGAAATTCCCATAAGGATTTG
TGCACTTTTGATCCTCACAAAAAAACTTTTTGTAGAGAATGAAAAGTTATGTCCAGATAT
GTGATTATCTCAATTTCGTCAAAAAGTGGATTTCACTTTTGATCCTACACGCCTTAATTT
TAAGTCGTCTGCTGAACACAAGAATATTCGGCGTTCTTTTGCAAGTGTTATCTGCGAAAA
TGTTCCGTTTACATATTACTGGCAGAAGTTCCGATCAAAATTGCCGCAACAGGTATTCAT
TCTCGTCGGAAAAAACGGAATTTGCGTCAGACCATCTCCTTGTTTAAACGGGGTTTCTGG
TTGTACTGACGAGAACTTCTGTTGGAATAACCGGATATTTTCGAGTCGTGCCCTGGAAAA
GGTGCAACATGTGGGGAGTTCCGACAAAGCCTGCACTCATGGCTGTTTCAAAAAAAATAA
TGTCCTGTTACTCAAAGGAAATCCTGCGTAATATTGCTGCAGGAGGAATTCTTGGCAGAG
CACCCGGAAATGTATCTGTAACGTGGAGATTTCCCGTTGCTTTGATGTGAATTCCGGTCG
CGGGAATAATAAACTTTCTGTTGATATAACCGGACATTTTTTGGCGATAAAGGGAGGGAT
TTCTGTTTCTTCCTAGAATTAAACTTGGTTGCTTCTTAAGCATTAAGTTTTCCATAGGGA
TAGGGGCTGCTGAAAATAATGGGCGATAATCGCACCCGAACACTGTAATTGCCACACCTT
TGGAACACGGTGAAATTTACCGAATTTTGGAGCAACTAAACAGTTGGATGCTGTAATTAC
TACAGAAATGGTAAACTTACGAGAAGACTGAAGAATTTTACCAGTACCGCGCGAAACATA
ACAAACAGAGTGTAAGACCGTCAAATGTTTTGGTGACTGACAGTCGAATAACTTCTTTGT
GCAGCCGGTTTTTTGCCATTTACTCTTGAAAGAGGTAATTACATTGATGTGGGATCTAAC
ATATAACATTACTTACCTCAATTTGTATACACGCGTGTAAGTGGATTTACATAAATTAAA
TTAGCTCCATGAGGGCCAGTGATTTGTGGACGTAGTGTTCAATGTTTCCACTAATGCAGT
AAACAAACATGTTCTAATCGGTGTTGGGTTAATTTAACCGGCATTTCCAAAACGGCCGTG
ATGTTTCGCCTACAGGGACTTCCCGCTCGTTACTTGCGTGAGGAACTTTTTATAAGTTTT
AGATTTCATTTTTTCCCGTTAACTCGTAAGTTTACATTTCGTTTCAAACGCTCTTCCGGT
TATTCGTCATAGACGCTGGATTAACGTTTCAAAAATTGAATGGTAAAGACAAACAAAAAT
TTAGAGATTCAATTCATCTCTTTCAGGGACTATTTTGCAACGCTCGTAAAAAAATTTTTG
TGACTTTCAAATTTGCACTCGGCGATTTTTAAAATTAGGTCGGGTAACCAGATACCCTAG
TAGGGTAACTAGGTAACTAGGTACTAGGTACCCAGGTAACTAGGCTACGGACCAATTAAC
CATTTTCCCAGTGTCGCTCCCTCTACTTTCCTTCATTGGGCAAATATCACGGAGAGTAGA
AAGAGGGATGCTTGAATTTACAACGAAGCAAAGTCTACTCTAAAAGCTTGCTTTTTTTAA
AGAAAAGCAGCCCATGAGTTGTTTGAAACTTTTACTGGAAAATCTGCACGGGAAACTTTA
AGAAAGAACTTTGCTTCGTCTTGCAAAAGGAAAAATGTGATAAGTAATTTTGCAACAATT
CAAGGCAGATAAGTTGTTGCTGCAAGGAAGCAAGAAAGCAAGAAAGGGTGGAGATTAAGC
TTTATGGGTAGGCCACTTTACAACAACAGATAGAGATGTCAGAAGCTCACGTCCTCATCT
GGCCAAACCTCCGTCTCGTGGAATATTTCGATGACTCAATTCAAAAATCATCTATCTGAA
CTGTGACGTTGCCAAGTCGCAGCTCCTATTTCATTTCCTTACGAGGTATCCAAACCGTGC
AGTTTCTCTTATTTTTGACTGATTTTTCTAGAAACCACGAGGAATTTTCGTTTAAAATTC
TGAGCAATAACCTCGTTCAGTCTTCTCATACAGAAGAAGAATAGAAGGGGAGTTTTTGCA
AGGTTGTAATGATGATACGTTTATTTGGACTCAAGCTGTTTCGATATTTTTGGAAAGCGT
GTGGAAACGGCGCGGGCTTCAGCACGGCCTCACCTGCATCCAATTCGGAATATAAACGAT
GACAGTTTGCGACAGGTGAGAAAGCGACCGATTTAACAAAGTTCCGGCTTCCGTGAACCG
GGAGCCCTGGAACCCACCCTGTTGTCATTTTTTCATAAACTCCGGAATCCACCAACACCA
GAATCCAAATCAGCCTATTACCAATGACGTAAGTCTCGAATAAAATTGTTTCATTTTCTG
AAATTTTATTTATTCTACAATTCCACCACGGAGAAAACAGTTTCATTGCCCCAAGGAGAA
TTCTGGTTGTCACAATGAAACTGTACAATACAATTTTGACTCATTATTTTTCTCCTTGCG
ATAATGAAAAGTTTGTTACCGTAAGAAGTTTTGTTGTCACAACAATAATTCTTCTTGGCA
CAATTAGAAATGTAGAAAAGCCCCCCCATTGGACCATGAGAATATTGACTTCAGTCGACG
ACTGCAGGTTTTCCATTGCTTGACTTTCCCCGGTTTTCCTTGTTTTCTTTGACCCGTGGC
AACCGTGCAATGAGCTTAACATGAGGTAAAAGTTTTGGAGTGGTGCGACGGCGACGCGTC
GCGTCGCGACGAGTGGGACGTCGGGCGGGAGGCGGCGCGGCACGGTGCGGCGGGACCACT
GTGCGTTCGCCGCGAGACGGGATACGCGGCTGAGCGTCGCGGCGCGGCGCGGCGCGGCGC
GGCGCGGCGGCGGCGGCGGGCACGGAGATATCTTGGCGAAACGTTTTCATGAATATCTCG
AGGTGACTGAACTTGGGGCCGCCCGTGGGAGACATGGGCCGTGGCCCGTGGGGCCTTACC
AAGGAGAGAAAAAAGCACTCGCCAAAATTTCGTGTGCGAATTTATTGCACGCATGCTCCA
TTGCTCTATTCTTCAAATTGATGATGCATCTCGGCTCGGCCCGGATCGACCCCGGCCCCG
TTGCCGTCCTATCCATCCAGCCATGCCAGCCATCCTCCAATCCTCCATCCGCGCTTACGG
CAGCCACCACGCCGCTTGTCTCTTCCCTATTCACCGAGCTCCCTCTGCCTGCATATCGGC
GCCTCCTCTTTCGCCCTCCCTAGGCCCCAGACCCTGGGCAGCACATCGGACCGGCCACCA
TCAATGGCAGCTCGTCTAAGGAGGCAGCGAGAAGTTAGACGGAAGAATACTCTATCAGTA
AGTGAACAACAGAAAAATGAGGGATTTCTTAAAACCAATACTTAGGGGCCGTCCATGAAA
TATGTAACACAAAATTTTCGATTTTTTTACCCCCGCCCAAATTCTCGTAACGCTCTCGTA
ACGCAGACTTAAATAATTACGTAACGATCTCTTTGCCCCCTCCCCCCCACTCTGATTTTA
CCAAAATTACCTACGGTAATTTCGGAATTCGGCTTTTTCAATGATACCAATCGTTACGTA
ACGCTGAGCTTGACCTCCCTCCTCCCTCGTAACGCACCCGTAACGCAGCCGAAAACCCTC
CCCCTCTAGTGCGTTACGTATTTCATGGACGGCCCCTAATTGATTGCTGAGGGGTCCAAA
ATTCAAATCGTTATACGAGGGTTGGTTTCCTGATACCCGTTCTTTGGCATGAAGTTACTT
TGTCAACCCCCAACCTAGTGGTTATTCAGTCATCAATGAATACTTGCCTGGTCAAAAGAA
TGGTCAAAAGGCACCAATGGTGACAATTTCATTTGCTGGCACATATGTCGTTGCGCATTC
AGTCACAAAAAGTACACGATAGGCAAAATAGATTTTAGATTCCAGGACGAATTGTTGAGG
CGAGGAGAAAAAGTGGGTCAGGATCAAATTGGTCAATTTTGAGATTATTGTGAAAAATTC
TAATAGGTCTAGTCTCTTAAAACTAGGTCAGTATTGGTTGGTTTTTAGCTTGGGTACAGC
TTATAGAAACTTACTTGTATTTTCATTTTATTTTCGCTCTGTCCAAGTGAGCGAGTTTGA
CGCTCCAAAGAGTAATTCTCAAACTCTTAATGGGGAATATTTTATGGGGCAAATAACAGT
ATAGGTAATGTAAATGTGCCTTTTTGGAGAGGGTTGCCATTCGTTGAAGCCTCCTTAGAC
AGTAGACGTACAAAAGTAAAAACAGAACTCTAGTGTGTGCTTTTTCTTTTTCGTAAAAGG
ACCTAAGGAAGCAGACGCAAGTACTGATGAGACAATAAAAGTGCAAGGAGGCGATGAACA
ACATCATCGCTATGGTCCGATGAGATCATGACTGAGAATATGTAAAAAAATAAGAATCGT
CAAATTCGGACCTCAATGCTAGTAGAAAAAATGAAGGAACTTTTTCGTTCCTAAAAAACA
AATTAAGATATTTAACTAAAAAATTAAGAAAATAGCCTGGCATCTGTCTCCCGTAACCGT
GAAATTCACCTAATTAACGCAGACGTGACAAAAAAAAATCAAATTTAAATACCGCGCCCT
TGATAGGCGTTAAAGAGTAATTAATATTGGTGTTATTTATGATATGATAATATTCATGCT
ACGGAAATAATTGGAGTTTGTGAGGGATGATAAGATCAGTAGAGACACATTTGACTAGCC
CCAACGAAATTTCATTTTTGATCAATTTTTTTTTCTGGCGATGTAGTGACCTTTTCCACC
TGGTTTCCAAACATCCTGCCATTCCATGGCCGATGATTTGGGCAGTCCTCGAACCGCTCA
TGCTCAACGACTATGGACGCTTTCAATTGAACGCATACATGCAAGAGGGACCAATCAGCA
ATCAAAGTTGCCAAATTTTGCGTCAACATTTCATTGTTTTAGAAGGAAACTGTTGAACGG
ATTTGTTTGAAAATTTTACTGCATTGCACTGGTATTGTGAAGAAAATTCAGTAAAATTTT
TTAAAAAAATTTGTCCAACGGTTACGTTGTAAAAGAATAAAATGTTTGCGCACAATTTGA
CAACATCGAATGGCGATAGGTCCCCCTAGCATAAATGCGTCCAATTAAGAGAAACTTGTA
TCATTCTGCATAATAATTGATAACCACCTTCAACAGAGACTCAGAGGGTGTCTTTGTTCT
CTGTTTGCTCAAGAGTAAGTAATTATTTTGATTGGGCGTATTTCTGGGAAAAGGAGGTGC
AGTGATCCTGCCTTTCCGCCGACGATTCATTTTTGTTACGGACAAACCTTACGATGGATC
TCCATGAAAATTTCACTACTTTCTCCTTAGACTGTTATGAGACTTCGGTGTAATAAACTA
CCGTTTGGTTTGCCTGTAAAAAGTAAAATGGCCGGAAATTTGGCATGGTCGCAGTGCACT
TAGTTCCTTCTTGCAGAAATATGTCCTAAAGACTGTTTGGAATTCCAAATTTTATCGGAG
TCTTCACCCTTCTTTTTAAATTTGCTCAGGCGGGACAACCGGAGCAGATATTGTTACTTT
TTTCTAGACCATGAAGTCAGTGGCGTTGCGTGCTTTGCGATCTATCGAATCATTCGCCAT
TTAAACATATCGATTCGCAGTGTACGCACTGCGTACCCTCGATAGTCGATTCTTTTACAT
TGGTTTAAATGGCGATTAATCGACCATCGATTCTTCACGCCACGCCACTGCATGAAGTAT
CCACTCACATCTTACGATACCACATTTTCCCACACTCGAGTTATTGAATTTGGATCGCGT
TTAGCAGAAAGGAACCAACCCAGATCAGCTGATGCTAAATTTCCGCCGACATTTCATTTT
TTAAAAGACAGACCATTACATGGATTGGCATGGAAATTTCACTGAATTTTCTTCAGACTA
CAAAGAAAATTTAGTGAAATTTTCATGGAAATCCTTTCAACAATTTGTCTGTAATTAAAA
TGTCGGCGGAAATTTGGCAACAGCTGATGGGGGTTGGTTCCTCTCTGCTTAACGCGATCC
AATTTTCACTCCCTCTCCAAAATTAATGAAGTAATGAATCTGATGTGATCTAAACTGAAA
TGGGGATTGTTTCTGTCATGCAAAAATTACTTCTAGGAATTCACACTTACAATTATTTTA
ACACCCTTAGGACATGAACAGAACCGGATGCACCAAATCAAAAACAGGAAAGCAAAGCAC
ACGCGATCTGTGCCTCGGAGTATGACCAAAAAAATCCAATAAGTCGGAAAAAATTTCGAA
AAAATATGGGGGATATTGCGAACTTGGACTGATATACGTTTATGCAAGGACCAAGGTCGA
CCATGGGTTGATGAAACGGTCTGATGATTCCCTATTGACGCTCTCCCTTCTTGATTGCAT
GTAATTTTTTCGGGGATTTTTTTTACGTTTTTTGTCGGAGTGTGGGATATTTCCACATAT
AGGAAGGGAGTATAGAGGCCTACCCTTAACAAATTTTGAGATCCTACATTTTTTTTAAGC
CTTTTGGTGGAATTTTAACATGAATCCAAGTTGTGAAGTCACGACTTACGGGTTGAGAGA
TTAAGTTGACACCAGCAGTAGACACTTACCTAAAACACACAACAACAAAAAATTAGCATA
AATCATTTCAACCCTGTGTCAGTTACACATAAAACATAAAAAATGTCTTCCTTGGTAACT
GGGAGGTTTTCGACAGGATGGTAGGTACTATTAGAATTGTGTATTTTTTTTTTAATTTTA
ATGTTTGTTAGACTTTTCCTGAAGAAATCGAGCCCAAGTTCATGGGGCTCCTACTTGTAG
GGGAAGATGAATTCCTGTTTCCAATGTTTGGGATGCAGTTTCATGCTCAAGATGACGGAA
GCGGAAAAATTTTCAGTTTTCAAAGCCAAAAAGCTAACATGTGTAGCAAACTGTGTCGCA
CAAACGATAATCACAAATCACAAATAATCAGCATAATCACAAATAGGAACACGATCAGGT
GGGATGGGATCTGAAAAAGAGACCAATCTCTTTCTGCAAGTGCAAAAGCACGTTGAGAGA
TTCCGAAAAAAAAACACTCTCGCTATTCCAAGCTTTGCAAACTGCAGGATTTCGATCAGT
AATTATTACCACAAAAATTTTTTAACACAATTTTTGCAGATCTTTGAGACTTATTAGTAC
ACTTTTAGGTTCGGGAAGAACTGTAGATAGTTACTTTTACCAGAAATACGTATCATTGTA
GGGTCGAGTTGATGAACATCGCAAGTGACATTCGACTTTGACGACCCTCAAACTTTTTAT
TTTTTCCCGGACATATTTTACAGTTTTCTGCTTATGGACATTTATTGACCCTGCCGGCTA
TCTTTGACCTGGACATTTTGCTGGCAAATTTTTCTTGAATACCCGTGTAAACATGTAGTG
CGTTCTGCAACACAAGCTTGCATTTAATTTAACGGACATTTCCTCCTTTGACCGTGTCCT
CTGCTCTGTATTGGTTAATTATCCGGACTGATATCGCTAGAGGTTTTCCCGTTCGGCGCC
TGTTTCACATTGATCTGCTGAGTCTTGGGTTTATCACGGCGTTTGAGGCCCTGCGGGAAT
GCACCAGAGGCGACGGGGTTTTCCAAGAGTCTTTAATTATAAAAGTGTTGTTATCGGGTT
ATTTCTTCTTTTTTTGTCACGTGCAAAGATACTGATTGCGTTCAGTATAAATACATATTT
GTACCGGTTTTCTCCTCACTATTGTTTGTTGTCTTCGTCTGCTCCAACATGTTTGCGTGG
TCCCTAGTATCTTTCTGCGTTGTCGCCTCGCTCCTAAGTGGTAAGCTACTGAGATATTTG
CCTCTTCCTCTTACTGCTTTTAAGCCCGGTTTCCACAATCAAAATGGATCGTTCGATATT
TCCCAGGACTTGGAAACATACGAGCAAAAGCGGTCGGAGAAAAAAATGCGATCAGTTTGC
TTTTTCGATACGCGATTGTTGATCAGTCGCAAAGTGATCAAGGGAATCAAGGCGCCTCTC
TCATTTTTGATCAATCGCATCACTCGATCCATTTCTTCCCATTTTGATTGCGGATGTTGC
TGTGCAGGCTTGCGAGTATCGAAAATATCGATTCCTTTTGATCTTTCATTTTGATCGTGG
AAACCGGGCGTTACTTCTATCCTTTTTCTTGCCGTGCAGAAAATTCAGGTGTGTAATTCC
ATTGGCAGATCCAGCAAATCGGCAACATAGCTTTCCTCCATACAAACTATAGTGAACAAT
CGATTCTTGTAGGAGCACCTAACGCCTCTAAGAATCGATTTATTAGCATAGGTGTAAATA
GAGAGCAAACATTGTTGCCAACTTGCTGGATCTACCCATGTGTGATTCAATAACTTTCCC
CTGGTTAAGACGCGACAGACTATTTGGACTGAATTCAGCAGGAGGGAACCAACCCATGTT
TTCAGAAAAATTGAGTTAATGGTAATTTTGACCTTGTCAAGTACCATACTTCATCTTGCC
AAGAATTCGAATTCAACAAAACGTTTCTACATGAAAAATTGAAATTTAATCATAACATTG
GCTCTTATAGAGAAATAAAGTTTTAAACTTCTTTTTCTCGGTTTCAAATCATTCTGGGTT
CGTTCCTGTCTGCTGAATTCGAACTATTTGTCCCACACCATTTGTCCATACACAACAAAT
CAAAAGTTACAAACTCAGCCTGCAAGAGCGTTTCAGAACCTCCCCACAATCTATCATTAT
TCGTTACAGGCTAAGTTAGTTTAGGTCAAGGTCAATATAATAAGTTCTGCTCGTTCCCAA
TCATGCTACCATAACTTTGATGTTCCCCCGATTCGGTAAGGCCGGAAATTCGAATCTTCA
TAATCACGATGTTAATTGGTACGGAGAAAGGGGTGATCCCCCGTTTAGGTTAACCATATG
CTTACCCGCCTAGCCAAAACGGGTGACTACCGAAGATTAAACAGCCGACGAGTAGACCTT
ACTCTATTGAACTTGGTTTAAGCACTGTGACACGTGCTTTGGTGCGTTAAATCGCTGAGC
AGTTAGGGACCCATTGCAAATTTATCTTTCGTGCTTTCGGACTAGTAAATGCGTCCGCCG
CGGAATCTTGGAATCATGCGGAATGCATTTTTATTGACCCACAGAGACATGGGCGGTGAC
AATAACGGTGAGGAACAACTGCCAGTGGCCACTGTGGCCGGCCGTGAAGACAGGTGCGGG
TCCAGAGGTGTCCGACACAGGGTTCACGTTGGGTGCGGGGCAGTCGCGAGGGGTGCAAGT
GCCCTCGAGCTGGACGGCGGGGCGGATCTGGGCGCGGACCCAGTGCGAGAGCGGGCGGTG
TGTGACGGGCGACTGCGGCTCCGGCGGCGGGCCCTGCTCCGGCCGCACCGGCGTCCCTCC
TGCCACCCTCGCCGAGTTCACCCTCAACAACGCCGCAAACAACTACCAGGACACCTACGA
CCTGAGCAACATCGACGGGTTCAACATCCCCATGGCCATCGAACCTCAAGGTGGCTCCGG
GCACATGTGTATCAGGACTTCTTGTTCCACCAACATCAACACCGTCTGCCCGGACGAACT
TGCCGTCCGAAACTCCGAGGGCCATCTTGTTGGATGCAAGAGTGGCTGCGAGGCCTTCCG
GAGGCCCGAGCTGTGCTGCACAGGTGATCACTATGGGGTTCGCGGGAACTGCGGACCTAC
CAGCTACTCCTCGATCTTCAAGAACCAGTGCCCGGAAGCATACAGTTATGCCCACGACGA
CAATACCAGTACCTACACTTGCGCTGGGCAACCCAACTACCTCGTCACTTTCTGCCCGTG
AGGAGGGAGCGGTAGCTCTCGACCAGGAACTTTGGTTAATACAACCGGAAACCTCAACTA
GCTTTCGGAACCGAACTTTTCCGCCGTGTATCAATTGAACGTGTTTCTAAGAAAAGGAAC
TAAGTGCTTGAGACGTTGCCAAATTTCCGCCGACATTTTGTTTTTTCAACAGACAAACCT
TTGGGTGGATTAGGATGAAAATTTCACCGAACTTTCTTCGTAGTCTGAAGAAAAAGTAGT
TAAATTTTCATGGAAATCCACCCAATGGTTTGTAAAAAAATAAAATGTCAGAGGAAATTT
GGCAACGAAGCAATGCACTTGGTCCCTTTTCGTAGAAACACGTCAAATTGTCAATCATGT
TGGAAGAAATGACACGGCACACATCTGGAGATCATCCATACGTATGCACCGTTATTTTCT
CATGCGGTATGGATTCGGGACTATTGGATTGCAGTAAATTCCCAGACTGAACTTTTTTTC
AGGACTGGTGGTTTAGAAGGGGAAGATTTCCCCTTTTTCTATTCAATTCATGCTTCCAAT
TTTGACTGTCGTTTGAAAAGCCCGCATGGTATGCGTGTGAGTCTGCATAGCTCAAATATT
GATTTTCAACCTTTCCGTTATTTCATCCCTTTGTGGGGGAAATCAATAAAAGCAGTCTTG
TCAAGTTATCTTTAACTTTGTTGATGTTTAGTAATGAAATACCTTTGCCATCTCCTAGAC
CTGTGTTCTTTCTTCACATATCAGACGAATCGTTTTGCTGGTATAAGCAATTTGTAGAGA
GTTCTAATGGCAATATCAAATGTTAGCATCCGATACATAACACGAATACGTACAGTAGAT
GCACAGACCAACTTATTCACTGTCATAAAAGGTGCCGAGCAAAATTTGGGACATTTCTTT
AAAAAAAAAAAATAAATGTCGCACGCCTTACTATTCTCGTATGGTCAAATTGAAACAGGT
CAGGTTAGGTACATACATTTTTCAAGGTAGACTGGAGAGGGAAAAGATGCATATAAATTA
GGAGTTTTTCAAAAATTAAAAAAGAATACTTAAAAGGATAAATTAAAAACCAGTGGTTCT
AATACTTGCAACAGTTTCCAGCGAAGTTTTCCGCGTGCCTTTTACTCACTTGTGAGGATA
AATTGATACGTTTGAAACTCCTGCAATAAAATGGAGCAAGCAATGCCGAGAAATTCTGCA
GCGGCAGGAAAGTCAAACAAAACTTCTCAGTTGGTGCAAGTTTTTAGCCAGTTTTCCTAT
TTGATTTTTCCTACACCTATTTTTGTCACTTTATTGTTCAAGCCAAGTTAAAATTATGCA
ACCATAGGAAAACTAAGACTCAAAACACACGAATTGCAGGCTTTTTGGTGTGGAATAGTC
ATAACTACTTTTGCTTTAATCGCCGACTCATGAAAGGGGAGTTTATTCATTTCCTTGATA
AGTTTTTTTCTCTTAAATACCTATATCTGTTACACGTACGTGAAGCAATTATCGGCTAAA
TCTACCAATGCTCTGCAAATATGGCTAGCTGCAATTTTGTTGTAGGGGCCGAATATTTCA
ATCGGAAATTTCGTCGTTCGATGTGTACATTTCAGCTATTTTTCTGGGGAGCCACCAAAA
TGCCAAACACCTAGTCTACACGAGGGATTTTCGTCGAACTTTGGACGAACTATTTCGGCG
AACACAAGGTTTTGGGTAATCTGATTTTAGATCAGCTAAAACTAGTTCGCTGAACTGGTC
CCGCAAAAATTTCCTCGTTTAGACTAGGCCCTAGTCCACACGCGGAACTTTCGCCGAACT
TTGGAAGAACAAGTTCGGTGAACTCGGGCGTTTTGGCCAATCAGGTTTTGGATCAGTTAA
AATTAGTTCGTCCAACCGCGTAGTGCGCCGAACTAATTGCACCAAATATGCCCCTTGTGT
GCTAGGCCTGATTGTTCGGCTCCGCCCACCAATGGTCAGTTATCCCGATCGAAAACTTCG
GTTACTCCGACTGTAAACTTTAGAGAGCCATATTGATCGAACTCCAGGGGGGCTGTCCAT
ACGTTAGGTACATAGGGGAGAGAGGGGGGTCTAGAGGCACCTGACAGGGTGGGACGGGGA
GGTCAAGCCAAACTTGACGTCAGGTTTCCTGTCACCGAAAAGGCTGAAAAAGTTTGCCTC
TGAAGTTAGGCTTTTGGTCACTTTTTCCTCGGTCGTCTACGTTCTTTGCCAACAGTTGTG
AAGGGGGGGGGGGTCCTCTCAACCTTACATGATTTTGAGGGGATATTCAAAGATACCTGG
CGGTTACCTGTCGGTGAGGGTGGGAAGGGTAGAAAAATCGGAAAAATGACCCGATGTCGA
TAATGGGCCTTAGGCTTGGCCAAACTTTTTCCCTGTCGAGATTTCCTCTTTTTCCTTACG
TTAACGGAGTTGTGCCTTTATTTTCTTTGGGGTAATTGTGTCAATTAATTCAATTTACGC
AACTCTGGAGGCAGGGCCGGGGGGGGGGGGGAGGGCCGTCCGTGTGATATGGCGACGGAC
GCGACGGGACGGGACGGGACGGGACGCGGCACGGACGGTGCGGCTCCAAATCCACGGCCA
GAAATACCCGTCTTGACGTCATCCTTGCGTCATTTCGCATTTCCGTGTCCGACGCGCCGC
ATTTCCCGCCCCTCCATCCCCCCACCCCCCACCTCGGGCCTCGGCCAATGCTGCTCCCAT
AAATCCCGTCCTGGTCCCTTCCCCTCCCCCTCCCCCTCCCCTACGCCTCCCCCCCACGTC
CCCGGGTTCATGTTCCTCCTTTGAATGCGCGAATTTTTGCACCGTCTCCCCGGCTAATGG
ACCGGACTGCTTTTACACACCCAGGCGCAGGTGCCAAATCCCTTTCTTCAGACTTTCTTG
AGAGCTTCCAGTGTTGCCGACTCGAATGATAAAATGAATTAGTTTTGTCCAAAGTGACGC
GCGCGAAAGTTCGGTGTCAGGAACGGGATTGTTCCCGGTTGCTCTACAAAGTTTGTGTGA
TTCGTGTGTTAGAGCACTTTGTGTGAGTCTAGAAACATTCTATTGAAATTCCCCCTGAAT
GTTCCCACTTCGAATCCTACGCACACCGCACTAAATTTATAATGAAGTTTTTGGGAGCCT
TCCATGATTCCATGCAAGGGGGAGGGGGTAAGAGCTTTGGTTTTTGTAAGCATAATTAAG
GAAGGGGTACCTTTTCTGTTCATGTTGGGGGGGGGGGGGAGTCGAAAATCTGATAAAGTG
ACTCAGTTTATGAATCACGGGCGCTCACGCGCCCACGGGCGAAAGAGAGAAAATGGTTGG
AACCTGTGAGTAATAATGGAACTACCTTCGGAAAACCAAGAAAACACTGATTCTAAAACC
TATCTTAGTCCGGAAGTCTAGTGAATAAAACTATTATTTATAATTTTTTTTTAATTTCAG
GATTTAGCTCCTGGGTTGGATTGGGCACTTAGTGCGCACTTAAGTAGGACTTAATTTAGT
TCTGATGAAACAGAATGAAAATGGATGATGTTTAGAAAAACACACCGAGTACCTACAAAA
ATGGTTTCATAGGAACATCTTTTTGCATAGGGAAATCTATTGCAGATTGTGTCGTTTCTG
AAATGAGCGAAATAAGTAGGTAAGCGAAAAAAGTAAGCGAAAAATTAAGCGAAAAAAGTT
GGTGCCTGTTTGCTGAACAGAGTCCAAATGTAAGTTGTATCGCCCTGTTGACTATGAGAT
CGGGTGAGATTCGGTATAAGCCAAAACTTGAGCCGGTCCGCGAATGAAAATAAAAATAAA
GTAAAAGGACGCCTCTTACTGATGACCTATATTTGCTATCACTTCGTGGAGCAACTGATA
AGGACTACCTACTTGTAAACGCTGCTTCAAGTCCGTTCTCAATGGGGATAAGTTTTTTTA
TGAACTAAGTAAAGTTATCTTATCTGCTAACTCCGCAAAATTTTCACTCGAGCCTTAATT
ATGCGTATTAATCGAACAAATTGTTTCAATGTGATTGGCTGAGAAGCTGTGGAATTTGAC
ACTAGAAACAGCGCACTTGGGAAAGGCGCCCGCACGACACGTGATACACACGCTAACCAA
CTTTCCGACGATGTTATAAGTAGTGGATTACTTACACTCAAACTTATTCAACTCGTTTTT
ATATACGTTTGATGAAGAGGCTGCTGATCATTCGGAACGCACAACATATAACAGTGGTCG
GAAGGTGGACACATGAGAAAAACGTGAGGTTTCGGGAAAAAAAGGAGCATAATAAAGAAA
TTTCAGTCCATTGGCGGATCCAGCAAGTTGACAACATTGTTCTCTCCATTTGAACCTATG
CTAAAGAATCGATTCTTCGAGGGGCCAGTGCTCCGGCAAGAATCGATTACTTAATATAGG
TTTAAATGAAGGAAAAATAGTGTTGCCAAATCCCCATTGATTTTTTATTTCTTTCAGAAT
TACCAGTCGACTATATTTTTTTACATTTGGAAAGAGAAATCTCCGTAAGATATGAAAATT
TTAAGCAATAGACTTTTTAAAGGGTACTCTCGGATAACAATAGCAAAATGCCCCTGTCCT
CGGATTTTTGATTTAACCACCTAA
>ERR3781281_contig_27859_Singhiella
CCCCCCCCCCCCCCCCCTAATGCATTAAGTCATCCTGAGCCTCTCCCCCCCCCCTCCCAA
TTTTTGGGGGAAATGCAGAGAACAGTAGGAAAATTGGAATTTCTTTGTAAGTGATGTGCA
AAAGGAGGAAAAAACAAGAAATTCGGCAACAGAAATGCTTGTAAATAGACTGAAATATTT
GTCTTTCTACAAGAAAAAATTAATAATTCAATAGTTATCACAACAAGAATAGCACTCAGC
AAAAATGATAGAATTTCAAAAGCAGCACATTATGTTTAACTACGGAAAGTAAGACTACTT
ACTCAGTAAGACTCAAGTAAGACTATTTACCTAGTCCTTTATCATTGTAAGTTGGACTCA
AAGTAAAGAAATTTGTGAGCCTCATCCTGTCATGGGCGTGCAACTTTTACTTGCTCAACA
TTACTTTATAAGTTCACTTCTGAGACTATCATCTTTGCGCATTACGTCTCCTTGGCTTCA
GCTGAACAATTGTTCCTTAACCAAGCCGATTTCTCTCATTTACCTCACATTTACGTAAAG
GGAACGTCTTAATTTTAGACCTATGGGTATATTATATTAATGTCTTCCCATAACTCATTT
TGCAGTTTTGGCCTTGCATAACGAGGTCGTCCATTTTTCCATGCGCTACCCCAAACTTCG
TAAACCGTTTTACTGCATTAAACTGTATTTATGTACGCTTAGATTCTTTCTAAACAAATA
ATAAATAACTGGAGGAGATGAAGTAATTTTAAAAGCAGAAATGTAATCTGCACGCGAAGT
ACATAACACCGGGATTTGGTCTCCTGCTTTTTTGCTCGTAATATGAATATACCTCGTATC
AGAAATAGATAAACTGCATAAAAAACACTGCAGAGGGACGGACAGCGGATTTAGACCCGA
AGTAGGTGTATTGTGCGAGATGTTTCCTTCGATGTCAAACAAATGTCAGCTCATTGTGCA
CATTTTAAAATGATTCTAATCAGACAGGTGAGCAGAGCCGAGCAGGATTTAACGCCACTG
TACACTTTGTCAACGTTTTCTGTTTTTCTGGTGTGCATACGATGACTTGTTTGAAACCTT
ACGGCAATGCAACTGACAATTTTATCTCCTGTCCTGTTGCGTCATTTCTCCAGTCCCATT
GAAGCAGAGCATCCGTGCATGCAGTGTTCCTGGCATGTTTGTACATACGTGAGCTTTATG
TATAGCCGAAGTAAGGCTTCCAGTGTATGGCTGATGAAAATAGAACGGATGTGAGAGAAC
AAAAGGTATTAAAAAAATTTAAACTGTTGATCGTAACTCATAACAGTATCATCATAATTT
TATTGTAATTTACTGATGGGAAATATCTGTCTCTTCAGTAGAAGAAATTACCTTTTTTTG
GACAAAGTGAGAAGTGCGAGTGGTAAATTCTACGTTGTTCGCTGGAACAAGGAACAACAT
TCGCTAAACTACTGGAAAATAACGGTACAAGTACCTGCCGAAGTACCAGCATGGAAAATG
GATCAAAGTATGAGACAAAATTATCTCTACACAGAGAATAATAATTTAGTTGATATTGAA
CACCAAATTATTTGGTAGCCACTGACAAATTTTCGGTCGTCAGAACCAATTTTTGGTTCA
CAGTGCCAAAACCTTTTCGTAGAGGCTTGGTCACACAGGTCACACAACGTTTTGGTTGTG
AGAACTGAGCGTTGGCTCCAGCAACCAAAAAATTTGGTACTAGCTACCATATAATTTAGT
GTTCAATATGAACCAAATAATTGGTAGTTTTAACCTAATTATTTTTCTCCGTGTAGCATC
AGTTATTCTGGAGGGTCCATATTTCTCTCTTTCAAATTTTAGAACTATAAATCGATACTT
CTCCAGTAAGGAAATATTGAAAAATGTGCAGTTATGGTTACAACCAGAATAAGTCAACCC
GACTATCTGTTTTTTTAAAATTGAGTGCGATTTAGATTGGAACCAAAAGAATCGCATTTC
GAATAAGCCTGTTTCCCTTAATGTCTGATGAGAGGGGGTGCAAAATAGGGAGCGAGCGAA
ACGTGAAAAGTGCTAATTTAAACCCAAACCACGTGCCTCCCAAGAATTTGTCTGCGAAGA
TGAGGGCGACATATTTTTCGTAAACATGTCACATTTCATAAATACCACACAACGCAAAAC
CACACCACGACGGTTTGAATGGCCGTTTATTTAGATGGGTAGGCACATCTCATGTTTCCC
TAAGTGCCGCTTGTTTTTGGCGCATACTTGCCTTTCGCCCGTTTATTTTAGAGACGTCAT
TTTCGCTCTGTTTTTGAAGGGAATTAAAAACAAACAAGAGAGCGTGCTTCTTGAGTAGTT
CTCATTAAGTCGCTGCGTTACGACTCGATTGGACAAATTTCAACAGAAAAACCCTATCAG
CATTGTAGCTTTCTAAGATTATCGGCGCATATTATGCTTTTTACCGGGGAAACCAACCTA
ATCTGTCCTCAGGAATTTTCAAGGGACTGTCTTCATTAGAAAAAAATAAACTATAAGGTG
GTCTTGAAAACAATGTTGGATGGTTTTTAGTTGACAATTAGAACTGAAGACAATATTTTA
AAACAAAGGAATGCAGATAGGTTACTCAAGCCCAACTTCAAGAATCGCTTCTAATCAAAC
TGGAGGACAAAATGGACCGCATTAAACAGAAAGGAACCAAGTGGTATCAGCTGTTGTCAA
ACTTCTGCCGACATTTTTATTTTTTACAGGCAGACCATTGGATGGATGGGCATGAAATTG
TCACTCAATTTTCTTCGGACTACAAAGAAAATTCAGTGAAATATTCAAAGAAATCCATTC
AACGGTTTGTCTGTAAAAAAATTAAATACCGGCGGAAATTTGGCAACAGCTGATGTCACT
TGGTTCCCTACTGCATAATGCGGTCCAAATTAGGTGCCCAAATGGACTATAATCCAAACA
TCTATCTGCAATATCACATGAGCCTTGTGGCTCGGAAGAAGACTCGCACAGGAGGTCCAT
GTGGAATTGCAGATGTTTCCCTCGAGCAAAAGCACGTCCAAATTAGAAACAGCAACAAGC
AAGAAGCCGAGAAAAGGGGTGGCAATGTTTTGTCCCTTCTGACACGTGCTAGTGTTGTAA
ACGTGCTTATTTACAAATAAATTTGTCCGGGCGGCTGTGGGCGAAAGGAAAGCGATTTGG
ACAGTCGCGAATGGCTTAAAGAGCTTATCTGTTTAAGGGAATCGATGGAGGGTAGGTTTT
TGGTGCCCGAAAGTACGCATTTGATCTGACAATGAGCAATTTCGTGCGACGAATGGCTGA
GGAACCGCTGAGGGCGGGAGGGGACGCGGCGGAGGTTGAGCCGTTAAGCGGCCGAAGAGA
GATCCTTTGAGCCCCCGTTCCACCATCGCTACCAAATTTCGGCGATTTCACGCTGAATTT
CAGCTAGTGAAGGGTAAAAGTGCGTGCCTGATTTCTGAAAGCAGCGGCTTTTACGTTGAT
CGAGCGCTTGGCGATCTTTCAAGGCAGAAATGACTTGACTTGAGTTAACTCACGATTTTG
ATTCCTATTGCGGTTAACCTTAGAGTGTTTTAGTTAAATCTTTAGTGTACTTTCCGAAGG
AAAAATACACTATTTTTTTTAATGCAATTCGATATAAAACTAGCACTATTTTTCCACCAA
ATTAAATTTGCTACATTCTAAAACGGTCATTTTTCGCTCTCCATAAGGAAAAGTAAAAAA
AGAAAATATTTGGTCCTAAGATTGATGGCTGATGACTGATTTACACGCTTTCGAATAAGC
TAAGCTAAGATCTTTCAGTATTATTTTCTGTAAAAATATTTGATGGCTCACGGTAAAAAT
AATCTCATCTGCCGGTAAAAATTTCCAGAAAAACACCAGACAATTCGTCGCCTGCACGTC
GTAGGGGCGTATCTCTATTGCGGTGTCACTAAATTACTGCCAACACAATATTTTTTCGCA
GGAAAATTATTGCACCATTCCGCCTAAAAATGTCAGTGATTTTTCTTCATACTTGTGAGA
AATATCATTGATATTGAAAAAGCAAAATAATGCAACGGGTTTCCTTTGAAAAAACGTCCC
TGCAACGTGCAGGCGACGAATTTTAAGACTCAGAATTGTCAATAATCAAATGAAATCAGC
GGGTCGATTATTGAAATGAATCGATAAAGCGATCGATAAAGGCGGAATGGAGGCATGCGA
TTGGTCGACGAATTAGATACGATAAAATCCAATCGATTAAGACGGTAAAAATTCGATAAC
CAAACGGCTACTCGGTGGGTACCTTTCGTTTAACCCCTTTTACGTCGTCTTTATCGATTG
GATTTTATCGTATCGAATGCGTCGACCAATCGCGTGCCTCCAATCCGCCTTTATGAATCG
CTTTATCGACCAAACTCAACAATCGACCCGCAGGTATAGGCATTGAATGACGAAAAACTC
AGCGTTAACCAGCGAAAAATTTTAACAAAGCATCAGAACTGTTAGAGAAATACATTTTCA
AGGTTTGGATGATTTCTTTTTATAGAGCCTCAGATGGTGACGATAAGAGTGAAAAACAAC
TGCAAGTGGCCACTATGGCCGGCGGTGCAGACAACCGGGGGTAGCCCACAAGTGAACAAC
TCAGGCTTCAAGCTGGAATCCATGGAGGACCAGGTTGTAGAGGTGCCTCCCACATGGAAG
GGCCGAATCTGGACACGGACTCAGTGCGACAGCCCCAACAGAATCTGCGTAACGGGCGAC
TGTGGCGCAGGCGAAGGACCCTGCAATGGGACAGGTGGCAAACCTCCAATGACTGTCGCA
GAATTCGCCCTCGGGGACAATGGACTACACACATACTACATGAGTCTCGTGGAGGGGTAC
AACAGCCCCATGACAATCACTCCTGAAGGCGGAACCGGGCCCAGATGTGTTCCTGCAAGC
TGTAACAACTGGTTCAGTGCGCTCTGTCCACCGAGGATGTCCGTCCGAACACCGGAAGGG
TTTGTAGGTTGTAAGAGTGCTTGTGCAGCCCTGCGTGGGCCTGAAGACTGCTGTAAGGGT
AATTTCAGCTCACCCCAAACGTGTGAACCCACAATATATTCCAAAATGTTCAAAGAGTAT
TGCCCAGACGCCCGCAGTTATGTTCATGATAACACGACTTATACTTATAATTGTTATGGA
AGTCCAAATTATGTCGTTTCTTTCTGTCCTATCTGATACGTGATTGAAGGGTACCACTGA
TGAAGCGACTAAGGGATATTTTTAAAAAAAGTGAGATAAACGTGTTTAAACTTTGATATT
AAGTAGTTCTTGCGTCATAAATTAAATTGTCAAAAGAAACATCGCAACGCTGTGATGACT
TTTGACGGAATTTTTGTTTCTTATTTTTTTATTTCAATTTCTATGGAAATGCCTCTATTC
CGAGGTTTAAACGTTAATCGAAAGGTTTACCTATTTTAGAGTCAACCTGTAAGATTTGTA
CTGTAATTAGCCAGGACACTTAAACGCAGATCGGAAAAGTGGAGACCAACTTCTCTGGTC
CAGTAGATAACTATTACTACTCCCCAGTCGTGCTGGGAGCATCACACGTTTTTGAAGGCT
CTCAACGCCTTTCCATAGTTTCGGAGCCAGTCACTTTTAGTTCCTTCCTAAATTTAACGC
TCCCAGTGTTGGAAAACTTTATGTTCTACCACTCTTCTTTTTTTGCTAAAATGATAGGTA
TTTGTACTTGAAAAGGGTTCATTCTTGATATCTAAGTGCTGTGAAGGGTCTAAAGGTAAG
ATCAGTGATTAGGTGACTTATCGAGTCATGTCGCTATGATGTAAAACTCTGCAAATTTAC
AGAATAATTACTTACTTTGAAATACTACCTGATGGTTATATTTTTAAACAAGGCAGGGTT
TTTATTTCAGCCCAAACCCCGAATAATAATACCAGCTCTTTAGCAAAGTTAAAGTCTCTA
GTAATTCTTGGGTCAGGAACATTTACCTTTGTTTTGTATGCTCTTTTTGAATTCAAAATC
GATTCTAAATCTAAAATTCAGAATCTAAATTCAAATATGAAAGTTCACTTGTGCATTATT
TTATTAGTTCCATATTGACTTTCATCGGTCTCGTTCTACAGCAATTTTGGCGAATAATTT
AATTTGTTTCTTTAAAAACTTTCTTTATTTTTTTATTTTAATAGAAGAATTTTTTGTTCC
TTTACCCTGATTTATCGTCCATAAACTATTCCGTTTTCTTGATCATCATTATACATATAC
AATTTACATAGGTACCTATTTTTTCTTTCTTCCTTCCATATTATGTTTTCTGCTCAACGC
TTTTTAAATAAATATATTATATGTCATGACCTTAACTAGAATCCATTTTCTTCATTTTAA
ATGGTTCAAAATTCAAATCTGAGCTGATTCAAGTCAAAACATGTTTTTGCATTTTTTTCA
AGTACCTAAGTAATGGAGCTTTCAAACCCCTGCGATGTTGACGCAATCAATTTGTCGCAT
TCATATAAGAAGGACCTATCTGCATTGCGACGTGGTAAAATTTCCGCCGAAATTTTAATT
TTTTCACAGACAAACCATTCCATGAATTTGCATCACAGATTTTTCATCACACAACCCATA
AAGTTTAGTGAAATTTTAATGCAAATCTTTTCATGAAAAAATGAAATTCCGGCGGAAATT
TTCCGACGTCGCAACGCAAGTAGGCCCTTTTACATAAAAACGTTCGATTAGCTCGTTACT
CAGGGCCACTTAGGGTTAGGTCAGGGTTAATAGAGGCTTTACCTTTTCCAGACTTCCGTA
TCTGCTTTGCTCCGACAAAACGCCGTAAGTATATTTTGAGGATAAGCCCTAGTGCCTTCA
CAAACAAAAGCCCGGTTTCCACAAACAAAAAGGGAGATCTTCTATATATTCGATAATTCC
CAGGGTTGTAAACCAACGAGCAAAAACGGTCGGAGAATAATGCGATCAGTTTGCGTTTTC
GATTCGCGATTGTTGATCAAAAAACAACGGCGCCTCTCTTTTTTGATCAACAATTGCAAC
AGACTCACCAATCGATCCAAAACCTCCCATTTTGATTGCGGATGTTTTTGTGTAGGTTGG
CAACCCTCGGAAATATCGATGAAATCGTTCCACTTTGATCTCCCATTTTGAGCGTGGAAA
CCGGGCTAAATGTATTATCTGAACTATATCATCCAAGCACCAGCGGGTCGATGGTTGAAA
TCTTTATCGATCGACTTTGATCGATAAAACCCCATCTTACAATGTAATTTACCGCTCAAG
GTCGATCGATAAAGACTTCAACAATCGACACGCAGGGCGCATCCTCGGAATGTAGTTACG
GCCTTCGGATCACGGCAGAGATGAGTGAGAATTTTGCAACCACGTGTTGCCCGTCACCTC
TCAATCCCCACCATCCCGTTGCCATGGCAACACGATTGCAGACTCCCCTCCCGTCCCGCT
CAACCCCGGCGTCTGGACCCACCCTACACAGACTCCCGTTATTCAACGAGGGTGGCAGTC
CCTCATTTCCTTGTAACGCTACCTGACGCATTTTTGCATCTCCGTGTACAAAATCTTCTC
TGTATTCTGAACTCAAGTGTCAAAGGTCTCTAACTACTCAAGTCGCAATTCCATTCTATT
TTAATTTCACGTGTCGGCAAAGGGAGCAATCCGTCAGCGTTGGCTCTCTAAACGCAAACA
AAGTAATTCAACGTCCTTTGTTGATCGTAATGACGAGTTGTTGGGTCTTCGCTATCAAAA
ATGACCACCTGNNACGTGTAATTCAAACAAAGTCGAGTTGAAGACCGTTTGCCAACGGAA
AATAGCTGACCCTTAACAAACACGATTTTCCCTTAACAACGTAACTCGCGTTTACTCAGT
TATGGTTTCGTTGGTTGAATCCATAACTGTTGCGCCTCGTGGTGTGTGCCGTTCAACATC
GTGTGCGTTTCAACCCGAAAAAGTTCCCCTCCGCGTTCGGCCCATGTCCAAACATGAATG
GATTATAAATTCGGTTCTAAAATTTACGTCTAACCATAGACTTTAAAGTTGTTTATTGGC
CCTCTCACCCGTCACAGTGCTAGGTAGGAAAATTGCTACTCTATTTTCCTACGGAATTAC
TACTTAATAATTACTCCTTCTGACATTCTACACCAATTTGGATATCATTTTACATAAAGG
AACCAACCTATAGTACCTTATTTTTACCAGAAAACTAATGAATATTGTGGCTTAAATTTT
CAGTACCTATGTATTGATCTGTCAATTTTGCAGATGCACCTCGCCCCAAAATGGAGTCTT
GATGACATGCGCAGAGTCTGGGCAATCTTACCGGCCGCTGATATGCCGCTCAGTTGGCTA
AAGTAGGAGTTTTTTTGGCCCGTGAGTTCAGAGAATACCGATACGGCTGAACTCGGAAAT
CGCCTGTTTCGATTTGTGACGTTGAGAATCTCCGCTCATATTTACTTTTTTACCGGCAAA
CAATAGATCAAATTGCAGATCTAAAGTGTGTGTTTTCTCCCAGATAGTAATTTTTTTTTT
ATATCCTCATTAGTTCCCAAGTGTTTTATATCCTTTAGACATCGAATCACTGTGTCACTG
GTCATTGTTGCTAAAGCGTGTGAAATGAATAAACCACCACCATCAACATTTTAACTAGAA
ATTTCAGAGAACACTTCCTTTAGTTGTTAGTAAAATATTTAGTAAAACATCTTTCCAAAA
CTGTTTCTTTTGTCTGTTGCTTAGGTCTTACTCCCTTGAGGCCGATTGATCCTTCAGTCC
GCTTCTAGTTTTCTTGTGAGATTCCGCTCTTCCTGGGTTGTATCCCGAATTTTGAAGCCC
ACTTCTCCACAGTATGCGAGCGGCGTCAAACAAGTTTTACATGTCAAAGGTCATTCAAGC
TCGGGTCGCTTCGCCAGCCCACACAACCGCAGACGTTTTAATACACCTATGGTAAGTTGA
AATTAGCTGGTAAAAGACGAAAAACACGTATCTCGATTTGCAACGTTGCAGAATTCCCAA
TCTACTTTATTTCTTTAAAAGAAAACTAATCAACAACATTACTTAAAAATATACGTGATT
TTTCCTCCTAGTATGAAGAATATTCTGCGAAAATCTCAAGAAATTATGTTCACTAGTTTT
TCTTTAAAAAATAAAGTGACATCGTAAATTGTAAAAATGTCGCAATCGAGATTCGTGCTT
TTCGCCTTTCACCATCGAATTGTTGGTTTCCTAACGTACCTAATTTAAACCTTGATCGTT
TTAAATTTGCATGCCCAATGGGCTTGTTTAGCAGTTATCATTTTCTTTATATTTAAAAAC
TTTTCGGCAAGGTTAAATTATCTCACTCTTTAATTTTTTCCCTGGTAATAATTGACAAAG
AGACGCAGCCTGAAAGTTCAAAAGAAAGATGGCGTCCTTTAAGCTCTCTAGTATTTTATT
TAAAATAATTCAACAATAAAATATATTTAAAAGTTCATAATTTTCATGAAAAATAATTTA
GGGGATGGAACAAAATTTCTACCGTAGAAGCCAAATATTCCAAAAGTCCTAGAGACCGAA
CTTAGGGTGAAGGTAGAGACTTCTCGTAAAGTTGTGGCCGAAGTGTCACTGCGAGTTGTG
AAAAAATATTCATTGCTCACAGCCATAACCGATTCTTTAGATCAAGAACTTCGGTAAGCC
GTGGAGGACTTGACCGAAGCTTTCCTCTGCGTAGATAAAATTGTCCTCCCAATCCATTAA
TCTCAAAACAAAAAATTTTTTTAAAGAATTAATCTGAGTAACAATTGATTGTTTTTTGCT
AATAACATTAAAGTTTTACAAAATGTTTTCTCTCTTACATTGCAGGTTACAAAGAAACCG
ATTTACTGATATTCAAAGCAAGATCGACCGAGTAGTCAATCGTTGAGCCACCGATTGAGC
ACATCATCCATCAGCCCGGGACCGAGGAAAGTACCTCTTGAAAGCGCCTTCCTCCTATAA
GAGATTTGAAGCCAAGAGATTCGTAGAAAATATTCCGTTAGCTAGAGATTTTTACAGTTA
AATCTCTCCCAATTGCACCCATGATAAGGATTCACATCATGAGATACCGCACAATATGGT
ACATCTCAGATTCATTTTTGTCTAACAAACTGATCAAATTGTAACATTCTTCTACTGTAG
CATTCAGCTAAAAGTACAACCATAATATCCCATGTTTGTTTTTGGCATATAGGCCCTCTA
GACTTAAAAATAAACGGCTATTTATACCATATCTCTTCTTGTATTGACTCTTATACAATG
GGACGTCTATCTCTACGGATAGGAACTATTTTGCCAAATTAGGCGCGAACATTTTATTTT
TTTACAATGAAACCTGTGGATGGAATTGCATGGAAATTTCTCTGACTTTCTTTCACACCG
CCTATAAAAATTAGTGAAATTTTATTGACAATCCATGCAAAGGTCCGCTTGTAAAAAAAT
AAAATGTTGGCGCCAAATTTGACAACGTAGAGTTTAGATAGTTCCTTCTTGCAGAAATAC
ATTCAATTAAGTCAGCTTTATTACGTAGGGGCGTATCATTGCGGTGCTTCAAAATTTCCG
TTCACAATTCATTAATTTCATTTCATAAGAATTTCAGCAGTTTTTCTCTATACAAATGAA
TCCGAAAGCTTCTAGTGATTCTTTAAGAGCGCGGTGCGCATGGTAGAACATAAACCGCTT
ATTGATGATTTTAGCCACCGCATTCACGTCTAAACGATGAAGGCACCGGATAAATTGGAT
CGAATTCCGCAGAAACGAACTAACCCACATTAGCTATTGCCAAATTTCCGCCAACATTTT
ATTTTTTTACAGACAAACCATTGGATGGATTGGCATGAAACGGTTTGTCTGTTAAAAAAA
TAAAATGTCGGCGGTAATTTTGCAACAGCTGATATCGGTTGGTTCCTTTCTGGGGAATTC
GATCCANNAATCCATCAAACGGTTTGTCTGTTAAAAAAATAAAATGTCGGCGGTAATTTT
GCAACAGCTGATATCGGTTGGTTCCTTTCTGGGGAATTCGATCCAATTATGCCTAGGGCC
TCATGACGAAACCTCACATCACCATTTTGAGGTTGTCAAATTTCGTAAGACATTTTATTT
TTTTGCAAGCAAACCGTTGGGCTAATCTGCTTCAAAATTTCTCTAAATTCTCCTCACACT
ACCTACAAAATTTAGTAGGGTTTTCAAACAAATTTGCCCAACGGTTTGTTCGTAAATAAT
ACATTTTCCGAGGAAATTTGGCATCGTCGGAATGAAAATATTGGGTTTCAATTTGAGACC
CTCGATGGGCTGAGGAAATATTGCCTGGTTGCCAAATTGAAATTAAATAATCATTAATTC
ATATAATCATGGAGCCCAAGTAAATGGCTGATTTGAAAAAGGGCGCATGTCCATTCTAAG
ATGGGTCGATTGTTGAAATGAATCGATAAAGCGATCGATAAAGCGATCGATAAAGGCGGA
ATGAAGGCGTGCGATTGATCGACGCATTCTATGCGGTAAAATTCAATCGATAAAGACGAC
GAAAAAGAGGTTAAACTAAAGGTAACCCACCAAGTAGCCGTTTGGTTATCGAATTTTAAC
CGTCTTTATCGATTGGATTTTAATCGAATGCGTCGACCAATCGCGTGCCTCCATTCCGCC
TTTATCGGTCGCTTTATTGATTCATTTCAACAATCGACCCGCTGAAGTACAGTAGATTAA
TAGCATTTGGGGGCTCATTTTCAAATGAACATGGGCCCTTTTGCAAATCAGTCTCTCAAG
TATGCAAGCATTGTATGAACTGACATCTAAAAGGTCATCAAGATGGGTCATTAACCATTC
CATCACAGCCTGACCATTCCCTTGGCCTGTAGGAGTCTATGGCATGCGGGTATTAGAAGC
TGTAGAGATAAAAAAAAATTATCTTAATTTTGACGTCGAATAATTCACAAGCTGTTATAA
TACTTCCAACAAGGCTGAAAGCGCAGTTTAAAGTCTAGTTTTTGGTGAGTTTGTGTTGAA
AAGTGTTGCCGCACGATGCAGGGAAAAATTCACTATATAGAAATTAGTTTTCATTTTTTT
CAAGGAGCTAAAAAAGAATGCATTTCTAAGGTTTCTTTAAAATTTATCACGGGACTTGGT
ATATTCGATAAAACTTTGAGTACTTTTATTTCACTCTGCTCCCTGGTTATAAGATAAAGG
TTGATATTGTCACAATTTATTTTATACTTTAATACAAAAAAGTGATAATTATTGACGCCA
TAATATGAGCGACTGTGACCTGTATTCTTGGTTAGATTACCAAGCCAGCCGGAAAAATAT
AATACATTTTTTCCCCGTTACCTTGTTCTGCCATTTGCTGATGGATTTGTGTGTGATCTG
ACGCATAAACCAGTCGCTGGTTTAACTTTTATGTAAATATTGAGTCAGCGCGAAGACCTG
ACCTTACTGCGATTATGAGGCGCAGTGCATTATGTACCGCTAGTAAGGAAATGACAGAAT
GCCACTCCTGTGTAGCAAAAATATTCCCGCACATTTCATTTCTTCAGACGAGTAAGCGCT
TTTGATAAATTTAGTCGTGGCTTCGGGACAGAGAAATGCACTAACGACAGTGAATCGTGG
TCATTAAGGGTACACCTCTAGTATCGATATTTTTCGATTTACTTCGATTAGAAACGTTTT
TCTTTTTGTATTTTTTGCTGGTTTAATGGCTTTCGTTCCGATGGGACCCACAGCCAACTA
TAGATGCTGAATTTTTGGACGGGAGGATTCGTTACATCCATGCTCAAGGCATTCTTTCCA
GGGATAATGCCGAGTGAAGTCTGTTTCTGCAGATCCACTCGTCAGTTCCGAGAAAATTTG
ACACCGCTACCGGGATTCGAACCCGGGACCTATTGGCCGATTACAAACGTTTTAAATTTG
AAAATTCGAAAAAAAGGCTCTGATACGCCCTCGGCGGCATTAATACGGACATTTTGGTTT
TTGAAATCTCAAAATCGATTAAAAACTAACGTAGAATGGTTCCTTGGATATTTCAACAAA
TTAACGAGATATTGATACTCCTTACCATTTTCCAAGGAACCATTCTCCCTTACTTTTGAA
TCGATTTTGAAATTTTAAAAACAGAAATGTCCGCATTGATGCCCCGGGCCGAGGGGCGTA
TCAGAGCCCTTTTTTTTTAATTTTAGATTTAAAATGTTTGTAATCGAAATAAATCGAGAA
AGATCGATACTAGGGGTGTCCTTAGAATTGGACATTCGCGAGAAGGACCTATTTGCATTG
CGGGGTCGAAAAATTCCCGCCGACATTTGATATTTTTACCAACAAACCATCGTAATTTGC
ATGAAAATTTCACCGATTTTCTTTGGACTTCGAATAGAATTCAGTAAATTTTTTTAGAAA
ATCTATTCAACGGTTTGTCTATGAATAAATATAATTTTGGTGGACATTATTCGACGTTGC
AATGCTGTTGGGTCTTTTTTGAACCAATTTCTCCAATTCAAAAGTAGGTGCAGTTGTTTT
AACACAGCTAAACCGGCTGAGGGTTGTTGAAAAATTTTGGTTTTTCAGTGACATATTTTG
AAGTGAGGACCGCAGTCCAAGAATAGCGCCTCCAGTCTCAAAATTTATGCGAAACTGAAC
CACGTGCAGCGACGTTGCCAAATTTCCGCCGAAATTTCATTTTCTTACCGGCTAACCATT
TGAAGGATTTGCATGACAGTTCAACGAAACTTTCTTCGTGGCCTAATGACAAAGTGTCAG
CGGAATTTTGGCAATATCGCGATACTTTTTTTTCTGCAGAAATACGACCAACTAATATTT
CCTCTTTTATAAAGTCATAAAATTTTGAGGGCTTTTGGCAACTTTGCGACGGGGTTGCGC
CACTCAGGAGGCAACGGCTCAAATGTCGAGTGTTTAAGCGGTCGCACAGTGTTGACATTT
GCGCAAAAAGCATCTCAAGTTTGAAGGTTAGACGCAGTTTGAAGCGATGTCTGTTGGTTG
GTCAGTCAAACAGTGAGAAGAATGTCCACCCCGAGAAGAGGGGGGAGAATTACGCTAGTC
TGAGATGGAATTCCCCGAGTCGACGCGGCAGAATCCATGGATCGGTTAACCTTCAAAATT
ATCACCAAACTCGTTTCTTTTTCACTGTAGTCTCTGTTCTGCCTCGACATGTGTGACTCG
TCTCTGGTAATATTCTGTATCGTCGCCGCCTTTACCAGCCGTAAGTTGTTAATATTTTGA
CTTTCTTTCGATGTTACACATATTGATCTGGGCAACTGTTACACGTAGATTTGCTCAACA
CTATGTTGCACACACGGGGAAAACAAAAATAATTATCACATGTAAACACAGTTCCTTGCT
GCGCNNNNNNNNNNNNNNNNNNNNNNNNNNNNNNNNNNNNNNNNNNNNNNNNNNNNNNNN
NNNNNNNNNNNNNNNNNNNNNNNNNNNNNNNNNNNNNNNNNNNNNNNNNNNNNNNNNNNN
NNNNNNNNNNNNNNNNNNNNNNNNNNNNNNNNNNNNNNNNNNNNNNNNNNNNNNNNNNNN
NNNNNNNNNNNNNNNNNNNNNNAAAATTCTCATTACAATATCGGAGGCCTCCTTGTCGTG
GTGTGAAAATTTGATGAGTTGATATTTTATTTCAGTTACAATGTGACAACCAGAATTCTC
CTTGCAACAAGAGTTTTGTATTCTCTGCGCGGATCCATCGATCAGTTGAAACATTGGTAT
ACTGCCGAAGTAAAAAGAGTCAAGGGGGAGCGTGAAAGTTTCGGTATGGAACAGCCACCG
TCTTGGACCAATTAAAGTTTAAAAAAAAAAAATAGGATTTCTGAGGAACATGTTTCTCGG
AGGTCAACGAAATGTAGCTCGATCAGTTTGCGCATCATGATCAGAGATGGAAAATTTCAT
GAAATACTCTCGGATTAAATTTCACGGAATTCTCTAAAACTTTTGAGTCTTACAGTCGGT
GAGCTGAAAAACTCCCAGAAAAACTACAAACTCAGTTTTAAAATTTTTATGAGAAGTGTT
AAGAAGTTAAATTTTGTTTGTTTCATTGTTTACGGATGCGGTTTGTATACGCATCGCATC
CCTTGGAAATTGCGGCAAATCTTGTTGTAATGCAGTTAGGTCTCTTTTACAGAAGTACGC
CCAAATATAAAGAGGAAAAAACAAAAACAACACAAGCGCCCATCAGGCCCAGCTCAAATA
GTGTAGCTTTTTCCCCATGTTGAAAGAATGCAAGAGCACTCGTGGAAACGAAACACCCCA
AAAATGTTGCTACAACCACTAGGCAGTGTTTAGGGAAAACACACCAAGTACAAAAACGCT
TCTACCTTTATAAATACCTATCGGCAAAGGCACACCAAAAGCAGATATGTCTTTTTTTAA
AAAATCGGAAAAGTTGGTACAAGTTTGCCGAACACTATCCAACCATCTTGCAAATAACAA
AGATGAAGACGATTCTTTTCCTCAAAAACCTCTTAGTATTATTAGACATCTCTGAGAAGG
AGCGAATATTTCACGATTTTAAGAAATTAAAATTCACATCAAGCTATGCTCCCTGGACAA
CATAGAGTCAATCGGTTTTGAGCCTGGATCAGCCAAATAAGGATCCGCGCATAAATTTGC
AACTTTATCAATTGATACGTTCGTGGATTTTTATTTGAAAAAGTGTAAACAATAACCAAC
GATGAGAATCAATTTTTCCTCAAAACAAGCCAAGCTTCGTTCCTTCGACGTAGAACTCAT
CTGGCTAGTTTTCTTGCCAAGTCATAGCAATGACTTGAACCTCATTGAGCAAAAAGGAAC
CAAGTGACATCAGCTGTTGCCAAAGTTCCCTTTGCATTTTATTATTTTCCGAAGAAACCG
GACAATATCATCGCTTGAAAATTTACTGTGAATTTACATAACCCTCCGTAGAATATTCAC
TGAAAAGCTCCCGCGACGATGATCATTAGTTTTCTTGTAAAAAAATAAAATGAAAAGCGG
AAAATTGGCAACAGTTGATGTCACTTGGTTCCTCTTTGCTTAATGTGGTCCACTTATTCT
CCCTCATCAGTCCTTGTTGGATTTCCACCGGAGTACTCTTCAATACATTTTTATGGGAAA
CTTCTTGAAGTGCTTGATAGATTTTGTACATCGAAACACCTTTTGCACTCAAGATTCTAG
TTATGGGCAAACATTACAGCGTACTAATTTTTTGTAACAGCCTAACTCAGATGAGCAATT
TAAAATTGAACGAATTTCTGCGAAATAGAACCAAGTGTGTTGCGCTGTCACCAAATTTCC
GCCGATAAAGGTGCGGCACTAGAGGTTGATTCTTACCTTAAATTTATAATTAATTGATGG
CTGGGCTAAGTTTAGCTTATCTGCAGCGTGCCGGGAACGGAAATGAAATTCCCGGGACCG
TTGCCGGTTGCTTATCGATTTGCGTGTGATAAGTTTCCATATCTATCCGTGTGATAATTG
TCTAAATCTATTTGTGTGGATGTAAATCTTGCAGTCCTCTTTTGGGGACGCCTGGGATAG
TACAATTCCCAACGGGAATCCCCGAAAAAGTTCCCGTTCCGATAAAAGGGAAAGTACCCA
CTTCGATTTCTGTGCCTAAACTCGGCGTGAACTTTGGACTACATCAAGGTTCATCAACAT
AGTTGAATTTTTTATCAGAGGCCATACGTAACTGAGGAACTCTCTCCATAAAGTCGCTCG
AGTTAAGCAGAAAGGAACACGGTCAGAACAAGTTCCTTGTCCTAAAGCAAATTCTGGTTG
TCACAGTGAAGCTGAACAATGAAATATCGACTCATTATTAATTACATCACGATAAGGAAA
GGTTCGCCGCTGTAATGAGAATTTGGTTAGTAAAGCAGCGATGTTTTGTTGTCACAATCA
GAATGCTACTTGGCACAACCAGATTTTACTTGGCACAATTAGAAGCGCGGCAAGGAAACG
TGTTTACTCGTGACGATGACTCCTCTTTTCTCCGTAAACTAACCCACAATGACTTGAAAC
GGAGAAAAAAGGTTTGAAACTTGATTTCTCCATAAAAGCCACTAATTAGATTACATTTCA
AATTAAATTTAATACTCATGCAAAAAACGTTTTGATGACTTTGAATTTTTGGCAGGAGGA
GGTGTGGTACTTGACGAGGCCATTAACATTATTACATTTTTCGTGAAATAAAGCGTTTAG
GATCAAAAGTGCACAAATCCACTGTCTTCAACTTTCAGAAAATCGTGAAAAACAGTAATT
TATTTTTGGAGAGGATTCTTTTCAAATAAAGCTCAACTAAACTGATCGTGTCCGATGTAA
CTAGACCAGCGGATCGATTGTTGAGTTTGGTCGATAAAGCGATCGATAAAGGCGGAATAG
AGGCATGTGATTGGTCGACGCATTCGATATAATAAAATCCAATCGATAAAGACGACGAAA
AAGGGGTTAAACGAGAGGTACCCACCGAGTAGCCGTCTGGTTATCGAATTTTAACCGTCT
TTATCGATTGGATTTTATCGTATCGAATGCGTCGACCAATCGCGTGCCTCCATTCCGCCT
TTATCGATCGCTTTATCGACCTAACTCAACAATCGACCCGCATTGGGTGGAC

## Sheet: Dataset 2
Dataset 2. The BLASTp hits obtained by searching against GenBank database using ORFs from Dataset 1 as queries.
>ERR3781281_contig_445_Singhiella
CCCACAGAGACATGGGCGGTGACAATAACGGTGAGGAACAACTGCCAGTGGCCACTGTGG
CCGGCCGTGAAGACAGGTGCGGGTCCAGAGGTGTCCGACACAGGGTTCACGTTGGGTGCG
GGGCAGTCGCGAGGGGTGCAAGTGCCCTCGAGCTGGACGGCGGGGCGGATCTGGGCGCGG
ACCCAGTGCGAGAGCGGGCGGTGTGTGACGGGCGACTGCGGCTCCGGCGGCGGGCCCTGC
TCCGGCCGCACCGGCGTCCCTCCTGCCACCCTCGCCGAGTTCACCCTCAACAACGCCGCA
AACAACTACCAGGACACCTACGACCTGAGCAACATCGACGGGTTCAACATCCCCATGGCC
ATCGAACCTCAAGGTGGCTCCGGGCACATGTGTATCAGGACTTCTTGTTCCACCAACATC
AACACCGTCTGCCCGGACGAACTTGCCGTCCGAAACTCCGAGGGCCATCTTGTTGGATGC
AAGAGTGGCTGCGAGGCCTTCCGGAGGCCCGAGCTGTGCTGCACAGGTGATCACTATGGG
GTTCGCGGGAACTGCGGACCTACCAGCTACTCCTCGATCTTCAAGAACCAGTGCCCGGAA
GCATACAGTTATGCCCACGACGACAATACCAGTACCTACACTTGCGCTGGGCAACCCAAC
TACCTCGTCACTTTCTGCCCGTGA
>ERR3781281_contig_27859_Singhiella
TTTCTTTTTATAGAGCCTCAGATGGTGACGATAAGAGTGAAAAACAACTGCAAGTGGCCA
CTATGGCCGGCGGTGCAGACAACCGGGGGTAGCCCACAAGTGAACAACTCAGGCTTCAAG
CTGGAATCCATGGAGGACCAGGTTGTAGAGGTGCCTCCCACATGGAAGGGCCGAATCTGG
ACACGGACTCAGTGCGACAGCCCCAACAGAATCTGCGTAACGGGCGACTGTGGCGCAGGC
GAAGGACCCTGCAATGGGACAGGTGGCAAACCTCCAATGACTGTCGCAGAATTCGCCCTC
GGGGACAATGGACTACACACATACTACATGAGTCTCGTGGAGGGGTACAACAGCCCCATG
ACAATCACTCCTGAAGGCGGAACCGGGCCCAGATGTGTTCCTGCAAGCTGTAACAACTGG
TTCAGTGCGCTCTGTCCACCGAGGATGTCCGTCCGAACACCGGAAGGGTTTGTAGGTTGT
AAGAGTGCTTGTGCAGCCCTGCGTGGGCCTGAAGACTGCTGTAAGGGTAATTTCAGCTCA
CCCCAAACGTGTGAACCCACAATATATTCCAAAATGTTCAAAGAGTATTGCCCAGACGCC
CGCAGTTATGTTCATGATAACACGACTTATACTTATAATTGTTATGGAAGTCCAAATTAT
GTCGTTTCTTTCTGTCCTATCTGA
>SRR16114381_contig_633658_Aleuroclava
TACTCATATTCAGTAGTTGTCCCCTTAAATTTAAATGAAATTGACCGTATCTTTTTTAGG
TGCGAGTCGGGCGACTGCGGCGGATTTACCTGCGACGGGCGAGGCGGAGCGACGCCAGCC
ACACTAGCTGAGATCACTCTGAACGGCCACGGCGGTAAGGACTTCTACGACGTGAGCCTC
GTCGACGGATTCAACATGCCCCTGGGGATGGCCCCNNNCGGCTGCCCCGTGACGGACTGC
CCGGCCGACGTGAACGCCAGATGCCCGGCCGAGCTGTCCGTAACGGTCGGCAACAGAAAG
GTCGGCTGCAAAAGCGCCTGCCTTCAGTTCGGCAAACCGGAATACTGCTGCACGGGGGCG
TACAGCACCCCGGATAAGTGCAAGCCAACTAAATATTCAAAGATTTTCAGCGACGCTTGC
CCCAAGGCATACAGCTATGCTTACGATGATCTGAGAGGCACGTTCACGTGTGCTGGAGG
>SRR949617_contig_25675_Dialeurodes
TACACAGTATGGCCTGGAACTCTGAACAACCACGGAATAGCGCCGTTGTCCACTACCGGG
TTTGAGCTCCAGCCCCACCAGAGAAGGACAGTTGACGTCCCCAACGGCTGGGGTGGTCGG
ATGTGGCCACGTACTGGCTGCTCTCAAAAAGACGGCGCTTTCAGATGTCAAACCGGAGAT
TGCGGCGGCTTCACTTGCGATGGCCGAGGCGGCGCCCCTCCAACCACCCTCGCTGAATTC
ACCCTCAACGGCCACGCAAACCTCGACTTCTACGACGTAAGTCTCGTTGACGGATTCGAC
ATCCCCGTCGGCATCAAACCACGAGACGGATGCCCCGTAACGGAATGTAGGGCTAACGTC
AACAACGTCTGCCCTAACGAGCTGTCTGTCGATAAAGACGGCAAGAGAATCGGATGTAAG
AGTGCATGTCTCCAATTTGGTGCGCCGCAATACTGCTGCGCAGGAGATTATTCCACCCCC
GATAAGTGCAAATCGTCAAAGTATGCGAAGATTTTCGCCGATGCTTGCCCAAAGGCTTAT
AGCTATGCTTATGATGATAAAAG
>SRR17330021_contig_97761_Aleurocanthus
GACCAAACGTCGATCTGGATCTGCGCTAATTTGACAGAGGCACTGACTGTGACAATAACA
GTGAAGAACAACTGCAAATACAAACTCTGGCCTGGAGTTTTGACGGGCGGCAGCCAAGCA
CAGCTGGACACCACAGGTTTCGAGCTCGCACCGGGAGCATCGAAGGCGCTGGCCGTGCCC
GAGTCGGGGACGGCCGGGCGGATCTGGGCTCGAACTGATTGCGGCGGAGGCTATTGCGTC
ACTGGCGACTGTGGCACCGGCTCCGTGAGCTGCAATGGGCATAGCGGTAACCCTCCTGTG
ACCCTCGCGGAGTTTACTCTCAGCGGTTACAAAGGACAGGACTACTACGACGTGAGCAAT
GTGGACGGCTTCAACGTGCCCTTGTCCATCACACCCCACGGCGGCTTTGGGGACATGTGC
AAGCCTGCGTCCTGCGCTAAGAACATCTTATGTCCTTCAGAGCTGGCCGTTAAAAACAAC
GGTGACGTTGTTGCCTGCAAAAGCGCATGTTTAGCGTTCAATAAGCCAGAGTACTGTTGC
AGTGGGGACTATAACGATCCGGCAAAATGTAAAGCATCCAATTATTCGAATTTTTTCAAA
GACCAGTGCCCCCACGCGTACAGCTATGCCTATGATGATACGTCCAGCATCTTTACTTGC
TCCGGTGGACCCAACTATCTTGTCACCTTCTGTCCCTGA
>SRR17330021_contig_6498_Aleurocanthus
CGTTTTAATGTACATATTCTTAAAGAAAATTTCACGAGAAGGGCGATGGGCATTTCTTCT
GTTCTTTTCTTTTCTTTTCTGAGTGTGAAAATGTTCGTCCGGTCCTTGCTATCTTCCTAT
GTCGTTGCAGCCATTTTCAAAGATGCACTGGCTGTGACAATAACAATAACAAACAGCTGC
CCATGGACCCTGTGGCCTGCTGTGATGCCGGCGTCTGGCGCCGATTCGGGGTTCGAGTTG
CTGGCGGGAGCGACACGCGTAATACAGGTGTCCAGCGGGTGGACGGCCGGTCGAATCTTC
GCGCGGACACAGTGTGACTCCGGCCCCACTTGCGTCACCGGCGACTGCGGATCTGGCCCC
GGACCCTGTGAGGGGCGAGGCGGCGCCCCTCCCACGACCCTCGCCGAGTTCACCCTCAAC
GGTGCTGGAAACCAGGACTTCTATGATATCAGCAACGTGGACGGGTTTAACATCCCCTTG
TCAATAGCGCCCCAGGGCGGCAGCGGAGATAGATGCCAGACCATAAGCTGCGCCAACAAC
ATAAACTACGTCTGTCCTTCCGAGCTGGCTGTTCGCAACTCAAATGGCGACGTTGTTGGC
TGTAAAAGTGCGTGTTTGGCGTTTAATGAGCCACGGTACTGCTGCACTGGCGATTATAGC
ACTCCGGCCACATGCCCGCCTACAGACTACTCGAAGCGTTTCAAGGAACAGTGTCCTCAG
GCATACAGCTATGCTTACGACGATACATCCAGTACCTTCATGTGCTCTGGTAGTCCTAAC
TACGTCGTCACTTTTTGCCCTTAA
>SRR17330021_contig_34779_Aleurocanthus
CTTTCCCTCCTCCTCGTTTTAACATTGAAATTTCGCCACGATTTTTCCTTATGTGCAATT
TTGTTGTGTGATGCAGAAGCGCTGACTGCAACAATAACGATAAAGAACAACTGCCCATGG
ACCCTATGGCCTGGCGTGATGCCATTGTCTGATTCAGGGTTCGAGCTGCCGTCGGGGAAT
ACGCACGACTTACAGGTACCTCACGGGTGGCAGGCCGGCCGAATCTGGGCGCGGACCCAA
TGTGACTCCGGTCCTACTTGCGTCACCGGCGACTGTGGTTCTGGGGGCGGGCCTTGCGAC
GGCCGAGGCGGCGCCCCGCCTGTGACCCTCGCCGAGTTAACCCTCAACGGCGACGGCGAC
CAGGACTTCTATGACGTCAGCAACGTGGACGGGTTCAACATCCCCGTGTCTATCCAGCCT
CAAGGCGGTAGCGGAGACAAGTGCCAGACTACAAGCTGCTCCAATAACATAAACTCCGTT
TGTCCTGCGGAGCTGGCTGTTCACAACCAGAACGGCGACGTTGTTGGCTGTAAAAGTGCG
TGTTTGGCGTTCAATCAGCCTCAGTACTGCTGCACTGGCGATTATAGCACTCCTGACAAA
TGCCCTCCTACGGACTACTCGAAGATATTCAAAGGCCAGTGCCCTCAGGCGTATAGCTAT
GCCTACGACGATCGATCCAGTACCTTCATTTGTTCCGGTAGCCCTAACTACGTTGTCACT
TTTTGCCCCTGA
>SRR17330021_contig_21853_Aleurocanthus
TTTTCTTGCGTCGTCGCTGCTTTTTTCAGCGGAGTGCTGGCTGTGACCATAACGGTGGAG
AACAACTGCGCATGGAAATTATGGCCTGCCGTGCTGTCAGGTGGGGGTGAAGCACAGATA
AGCAACACAGGGTTTGAGCTCGCAGCAGGGGCATCGCTCCCGCTGGAGGTGCCCGCCACG
TGGAAGTCCGGACGGATCTGGGCGCGGACTCAATGCGAGGGCTCCACTTGCTACACTGGC
GACTGTGGTTCCGGCCCCAGGGGCTGCGATGGCCAAGGCGGTGCCCCTCCCGTCACCCTG
GCCGAATTCAACCTTCGCAGAGCTGGAGGTCAGGACTACTACGACGTAAGCCTTGTGGAC
GGGTTCAACGTNNNNNNNNNNNNNNNNNNNNNNNNNNNNNNNNNNNNNTGTCCTCCCGAA
CTGTCCGTTCGCACCAAGGACGGCGTTGTCGGCTGTAGAAGCGCGTGTGTGGCGTTGAAT
CAACCCCAGTACTGTTGCTCCGGGAATTTCAACTCTCCAGTGACATGCAAACCCACCAAC
TACTCGATGATCTTTAAGGAGCAGTGCCCCAATGCGTACAGTTATGCCTACGATGATGCG
TCCACCAGCTTC
>SRR17330021_contig_192804_Aleurocanthus
GGACAGGATTTCTACGACGTAAGCAATGTGGACGGCTTCAACGTGCCCGTGTCTATCACG
CCTCAGGGCGGCTCCGGGGACAAGTGCAAGCCTACGTCCTGCCCCAAGAACATCAACGCC
GTCTGTCCTGGCGAGTTGGCCGTTAAAAACCAGAAGGGTGACGTGGTTGGCTGCAAAAGC
GCGTGTGCGGCTTTCAATAAACCAGAGGACTGCTGCACTGGGGCCTTTAACGGTCCGGAC
AAATGCAAACCATCCAATTATTCGAAGATATTCAAGGGCCAGTGCCCACAAGCGTACAGT
TTTGCCTACGACGATAAGTCCAGCACTTTTATTTGCTCCGGTGGACCCAACTATCTGGTC
ACCTTCTGTCCTTGA
>SRR17330021_contig_97760_Aleurocanthus
TTCGAGCTCGCACCGGGAGCATCACTGGCACTGGCCGCGCCCCAGTTCTGGACGGGCGGG
CGAATCTGGGCTCGAACTGAGTGCAACGTGGGCTATTGCATCACTGGCGACTGCGGCTCC
GGCTCCGGGCCCTGCAATGGGCGTGGCGGTGTCCCTCCTGCGACCCTCGCGGAGTTTACT
CTCCAAGGTTTCGGAGGAAAGGATTTCTACGACGTAAGCAATGTGGACGGCTTCAATGTG
CCCTTGTCCATCGCGCCCCAGGGCGGCTCCGGGGACAGATGCAAGCCTACGTCTTGCGGT
AAGAATATCAACGCCGTATGTCCTTCAGAGCTGGCCGTAAAAATCAAGGACGGTAGCGTT
GTCGCCTGCAAAAGCGCATGTTTAGCGT
>SRR17330021_contig_196902_Aleurocanthus
ACAATAACAGTGAAGAACAACTGCCCATACCCACTCTGGCCTGGAATTTTGACGGGCGGC
GGTAAACCACAGATAGGCAACACAGGGTTCTCGCTCCCAGCGGGAGGATCGCAGCCGGTG
AACGTGCCCACGGACTGGACGGCCGCGCGAATCTGGGCTCGGACTGAGTGCGGCGCGACT
TGCGTCACTGGCGACTGTGGCTCCGGCGCGGGCGCCTGCAATGGGAAGGGTGGAGCCCCT
CCCGTCACCCTCGCGGAGTTCACCCTTCATGGCGACCAAGGACAGGATTTCTACGACGTA
AGCAATGTGGACGGCTTCAACGTGCCCGTGT
>SRR17330021_contig_6497_Aleurocanthus
GGCTCTGGCGCAGGACGCTGCGACGGCCGAACCGGCGCCCCTCCCGCGACCCTCGCCGAG
TTCACCCTCAACGGCGACAGAGAACATGACTTCTTCGACGTCAGCAACGTGTACGGATTC
AACATCCCCATCTCCATTCAACCCCAAGGCGGATACGGAGACAAATGCCGAACCACAAGC
TGCTCAACCAACATAAACTACGTCTGTCCATCCGAGCTGGCTGTTCGAAACAATAATGGC
GATGTTGTTGGCTGTAAAAGTGCGTGTGAGGCGTTTAAGGAGCCACGGTACTGCTGCACC
GCCGCTAATAGCACTTCTGACAAATGCTCCTATTCAGACTACGCATATGTTTTCAAGAAC
CAGTGCCCTCAGGCGTACAGCTATGCCTACGATGATCAGTCCAGTACGTTTGTTTGCTCC
GGTAGTCCCAACTACGTCGTCACTTTCTGTCCTTAA
