# Supplementary material for: Functional Divergence of Plant‐Derived Thaumatin‐Like Protein Genes in Two Closely Related Whitefly Species
Source: Adv Sci (Weinh). 2025 Feb 28;12(16):2502193. doi: 10.1002/advs.202502193 (PMC12021119; doi:10.1002/advs.202502193)
Supplement: Supplementary file 3 — Supplemental Table 3 [file ADVS-12-2502193-s003.xlsx]

## Sheet: Sheet1
Full-length primer pair 1F:ATGACCGCAGCGTTTAGACGGCAAA
Full-length primer pair 1R:TCACGGGCAGAATCGGATAAGGTAG
Full-length primer pair 2F:GTTATTTCTTTAGCCGTGGTTTCAA
Full-length primer pair 2R:CTGCTTAGGAAGAGGACGAAGGTTA
Full-length primer pair 3F:ATGACCGCAGCGTTTAGAC
Full-length primer pair 3R:CCTAATAAAACTCACGGGCAGA
Full-length primer pair 4F:TTTAGCCGTGGTTTCAAAGTCGT
Full-length primer pair 4R:CCCTTACAATGGTTCATACATAGTC
Full-length primer pair 5F:CAAAGTCGTCTCTGAAGCGAAAAAT
Full-length primer pair 5R:AACCCTAATAAAACTCACGGGCAGA
