# Supplementary material for: Functional Divergence of Plant‐Derived Thaumatin‐Like Protein Genes in Two Closely Related Whitefly Species
Source: Adv Sci (Weinh). 2025 Feb 28;12(16):2502193. doi: 10.1002/advs.202502193 (PMC12021119; doi:10.1002/advs.202502193)
Supplement: Supplementary file 4 — Supplemental Table 4 [file ADVS-12-2502193-s001.xlsx]

## Sheet: Table S4
Table S4. The potential target proteins of BtTLP.
Dataset 1. Screening of BtTLP for potential interacting proteins by Y2H.
Dataset 2. Screening of BtTLP for potential interacting proteins by IP-MS.
Dataset 3. Screening of GFP for potential interacting proteins by IP-MS.

## Sheet: Dataset 1
Datasset 1. Screening of BtTLP for potential interacting proteins by Y2H.
Protein names	Gene IDs (GenBank)
Ferredoxin-1-like	LOC107813963
60S ribosomal protein L9-1, mRNA	LOC107775737
Oxygen-evolving enhancer protein 1, chloroplastic-like , transcript variant X3, mRNA	LOC107766588
Protein translation factor SUI1 homolog	LOC107810302
Poly(U)-specific endoribonuclease-B-like, transcript variant X1, mRNA	LOC107795011
Ribulose bisphosphate carboxylase small chain S41, chloroplastic-like	LOC107765795
Calcium-binding allergen Ole e 8-like	LOC107812761
50S ribosomal protein L4, chloroplastic-like	LOC107828567
Keratin, type I cytoskeletal 9-like	LOC107818384
Protein senescence-associated gene 21, mitochondrial-like	LOC107768264
Peroxisome biogenesis protein 2-like	LOC107830005
Transcription elongation factor 1 homolog	LOC107794612
Glycine-rich RNA-binding protein-like	LOC107818946
Photosystem I reaction center subunit II, chloroplastic	LOC104112873
Cell division control protein 48 homolog C-like	LOC107831296
Small nuclear ribonucleoprotein SmD3b-like	LOC104105398
Chlorophyll a-b binding protein, chloroplastic-like	LOC104090461
40S ribosomal protein S3a-like	LOC104110266
Histidine-containing phosphotransfer protein 1-like	LOC104101330
E3 ubiquitin-protein ligase RGLG2-like	LOC107790476
Mitochondrial adenine nucleotide transporter ADNT1-like	LOC107816316
Glutamyl-tRNA(Gln) amidotransferase subunit A, chloroplastic/mitochondrial-like	LOC104115697
Thioredoxin X, chloroplastic-like	LOC107826635
Malate dehydrogenase-like	LOC107763505
Ubiquitin-conjugating enzyme E2-17 kDa	LOC107785428
17.6 kDa class I heat shock protein 3-like	LOC107785229
Putative cytochrome c oxidase subunit 5b-like	LOC104094031
Ras-related protein RABE1c-like	LOC107827065
Magnesium-protoporphyrin IX monomethyl ester [oxidative] cyclase, chloroplastic-like	LOC107786828
Vacuolar protein sorting-associated protein 55 homolog	LOC107818791
Cryptochrome-1-like	LOC104213939
Nucleoside diphosphate kinase 2, chloroplastic	LOC107768038
HMG1/2-like protein	LOC104093766
Transcription factor ILR3-like	LOC107810790
Probable protein phosphatase 2C 34	LOC104098262
1-aminocyclopropane-1-carboxylate oxidase-like	LOC104103068
Photosystem I chlorophyll a/b-binding protein 5, chloroplastic	LOC104120325
60S acidic ribosomal protein P0-like	LOC107772468
Superoxide dismutase [Fe], chloroplastic-like	LOC107819573
Zinc finger AN1 domain-containing stress-associated protein 15-like	LOC107791039
Peroxisomal (S)-2-hydroxy-acid oxidase-like	LOC104245167
ADP-ribosylation factor	LOC107826661
Clathrin light chain 2-like	LOC107763511
Outer envelope pore protein 24, chloroplastic-like	LOC107810257
Ubiquitin carboxyl-terminal hydrolase 3-like	LOC107786199
Calmodulin-7	LOC104117061
Plasmodesmata callose-binding protein 3-like	LOC107795678
Oxygen-evolving enhancer protein 3-2, chloroplastic like	LOC107767928
Glyceraldehyde-3-phosphate dehydrogenase, cytosolic	LOC104100832
Cytochrome b6-f complex iron-sulfur subunit 2, chloroplastic	LOC104226732
Armadillo repeat-containing protein LFR-like	LOC107787622
Proteasome subunit alpha type-2-A-like	LOC104117207
Peptidyl-prolyl cis-trans isomerase	LOC107817709
WRKY transcription factor 6-like	LOC107807966
Exosome complex exonuclease RRP44 homolog A-like	LOC107785369
Actin-depolymerizing factor 2-like	LOC104089760
Serine/arginine-rich splicing factor SR45-like	LOC107827654
40S ribosomal protein S10-1-like	LOC107797139
Skin secretory protein xP2-like	LOC107825404
Mannose-1-phosphate guanylyltransferase 1-like	LOC104089423
Histone deacetylase 19	LOC104119359
Autophagy-related protein 18h-like	LOC107824875
Ethylene-responsive transcription factor 1	LOC104105250
Remorin-like	LOC107803249
Oxygen-evolving enhancer protein 2-1, chloroplastic	LOC104110819
Histone H2A-like	LOC107783833
Rapid alkalinization factor	LOC104119320
Cysteine-rich and transmembrane domain-containing protein WIH2	LOC104089189
14-3-3 protein 10	LOC107802962
Putative F-box protein PP2-B12	LOC107778784
Ribulose-phosphate 3-epimerase, chloroplastic-like	LOC107818980
Fructose-bisphosphate aldolase cytoplasmic isozymefructose-bisphosphate aldolase cytoplasmic isozyme-like	LOC107781715
Polyadenylate-binding protein 1-like	LOC107815674
Monooxygenase 2-like	LOC104118646
12-oxophytodienoate reductase-like protein	LOC107806437
Pyridoxal 5'-phosphate synthase subunit PDX1	LOC107805188
Tubulin beta-2 chain-like	LOC107828954
Subtilisin-like protease SBT1.2	LOC107828095
Probable N-acetyltransferase san	LOC107829079
Calcineurin B-like protein 3	LOC104088439
Cyclic nucleotide-gated ion channel 2	LOC104087050
28S ribosomal RNA	LOC117278126
Chaperone protein dnaJ 20, chloroplastic-like	LOC104097965
Translationally-controlled tumor protein homolog	LOC104095072
GDSL esterase/lipase At2g04570-like	LOC107783245
REF/SRPP-like protein At3g05500	LOC107776298
Prohibitin-3, mitochondrial	LOC104114433
Vesicle-associated membrane protein 722-like	LOC107784374
Proteasome-associated protein ECM29 homolog	LOC107793918
Probable 1-deoxy-D-xylulose-5-phosphate synthase, chloroplastic	LOC104240771
Splicing factor 3B subunit 4-like	LOC104112125
Polyadenylate-binding protein 8-like	LOC107813138
Plastocyanin A'/A''-like	LOC107811439
ATP sulfurylase 1, chloroplastic-like	LOC107781534
Nudix hydrolase 26, chloroplastic-like	LOC107806949
Protein BRICK 1	LOC104222791
Ribosomal RNA large subunit methyltransferase I-like	LOC107806555
ATP-citrate synthase alpha chain protein 2-like	LOC104114383
ER membrane protein complex subunit 4-like	LOC107787939
Probable glycosyltransferase STELLO1	LOC104108724
Nuclear cap-binding protein subunit 2	LOC104211511
PREDICTED: Nicotiana attenuata probable calcium-binding protein CML50	LOC109207626
RING-H2 finger protein ATL60-like	LOC107788948
DnaJ protein homolog	LOC107829343
RNA polymerase II transcription factor B subunit 5-like	LOC107774236
Hypersensitive-induced response protein 4	LOC104089855
CASP-like protein 5A1	LOC104106055
Dihydrolipoyl dehydrogenase, mitochondrial-like	LOC104087490
Plastidic glucose transporter 4	LOC104240149
ATP-dependent Clp protease ATP-binding subunit CLPT2, chloroplastic-like	LOC107780626
Probable glutathione S-transferase parA	LOC104105604
Putative phosphatidylglycerol/phosphatidylinositol transfer protein DDB_G0282179	LOC107780549
Chloroplastic import inner membrane translocase subunit TIM22-2-like	LOC104108464
Carbonic anhydrase, chloroplastic-like	LOC107822687
L-ascorbate peroxidase 1, cytosolic	LOC107759348
Putative lactoylglutathione lyase	LOC107767887
Nuclear pore complex protein Nup205	LOC104222422

## Sheet: Dataset 2
Dataset 2. Screening of BtTLP for potential interacting proteins by IP-MS.
Protein names	Protein IDs (UniProt)
Oxygen-evolving enhancer protein 3-2, chloroplastic-like;Chloroplast oxygen-evolving protein 16 kDa subunit	A0A1S3XRM3;Q5EFR4;Q53UI6;A0A1S4C967;A0A1S4DCM1
Photosystem I iron-sulfur center	P62094;A0A140G1X0
40S ribosomal protein S25	A0A076L2E2;A0A1S3ZK73
Catalase	L0SQ20
30S ribosomal protein S18, chloroplastic;ribosomal protein S18	P69660;A0A140G1T9;REV_A0A1S3YE07;REV_A0A1S3YE02;REV_A0A1S3YE32
60S ribosomal protein L28-1-like	A0A1S4D1U6
Photosystem I reaction center subunit	D2K7Z2
30S ribosomal protein S5, chloroplastic;30S ribosomal protein S5, chloroplastic-like	A0A1S4D2U5;A0A1S4D4D9;A0A1S4AT91;A0A1S4D9T7
50S ribosomal protein L9, chloroplastic	A0A1S4CBR5
40S ribosomal protein S17-like	A0A1S3YT61
Far upstream element-binding protein 2-like isoform X2	A0A1S4DI02;A0A1S4C1M6;A0A1S4DHR7;A0A1S4C1L3;A0A1S4ATZ6;A0A1S3YBI6
50S ribosomal protein L6, chloroplastic-like	A0A1S3X1I5
30S ribosomal protein S15, chloroplastic;30S ribosomal protein S15	P06373;A0A140G1X6
60S ribosomal protein L22-3-like;	A0A1S4CRJ1;A0A1S3WYG1;A0A1S3YKI9;A0A1S3ZNH3;A0A1S4C4M5
30S ribosomal protein S9, chloroplastic-like	A0A1S4BNK0;A0A1S3ZP89
Ribulose bisphosphate carboxylase large chain (Fragment)	A0A1C3HPR1;A0A075M4T0;P00876;A0A140G1S3;S4X189;A0A7T7DK71;K7WJ93;E7E8A7;R4I6V2;A0A6B9IYG7;A0A0K1CWK2;A0A1S4C957;A0A1S4A401
40S ribosomal protein S14-2;40S ribosomal protein S14-2-like;	A0A1S3XAN1;A0A1S4DEV9;A0A1S3Y218;P93377;A0A1S3X3E1
50S ribosomal protein L32, chloroplastic	P12198;A0A140G1W7
Protein plastid transcriptionally active 16, chloroplastic-like	A0A1S3ZW63
Glyoxylate/succinic semialdehyde reductase 1-like	A0A1S4AB88;A0A1S3YLJ1;A0A075F2H0
Photosystem I reaction center subunit II, chloroplastic	A0A1S3ZIE1;A0A1S3XBE6;A0A1S4CXG7;A0A1S3YVD0
ATP synthase subunit alpha, chloroplastic;ATP synthase subunit alpha	P00823;A0A140G1P7
60S ribosomal protein L22-3-like;60S ribosomal protein L22-3;	A0A1S4DPW9;A0A1S3XE72;A0A1S4BSU3
40S ribosomal protein S28	A0A1S4AS05;A0A1S4ANZ6
60S ribosomal protein L35-like	A0A1S4DLA0;A0A1S4ASD5
60S ribosomal protein L13;	A0A1S4CSN1;A0A1S4B8Z8;A0A1S3XYQ4;A0A1S3XLC6;A0A1S3XGB4;P49627;A0A1S4AZ17;A0A1S4CIE4;A0A1S3XPA0;A0A1S3YBK8
40S ribosomal protein S15-like	A0A1S4DFI4;A0A1S3XW69
50S ribosomal protein L27, chloroplastic	P30155;A0A1S3ZSC3
60S ribosomal protein L26-1-like	A0A1S4CC07;A0A1S4AFX3
40S ribosomal protein S19-3-like;40S ribosomal protein S19-3;	A0A1S4B471;A0A1S3Y949;A0A1S4DGF0
ATP synthase subunit beta (Fragment);ATP synthase subunit beta, chloroplastic;	Q71V35;P00826;A0A140G1S2
Uncharacterized protein LOC107790927	A0A1S3ZVG7;A0A1S4BIV5;A0A1S4DQI3
RNA-binding glycine-rich protein;Glycine-rich RNA-binding protein;	D6PZY5;A0A0S1TP11;A0A1S4CYX6;A0A1S4BAZ0;A0A1S3X1G1;D6PZY6;A0A1S4CHM7;A0A1S3ZCH7
Fructose-bisphosphate aldolase;	F2VJ75;A0A1S3Y2I1;A0A1S3ZX13;A0A1S3WYR8
40S ribosomal protein S24;	A0A1S3ZXI6;A0A1S4ATE6;A0A1S4AKL8
Histone H2A	A0A1S4AGI6;A0A1S3YVN8;A0A1S3Y108;A0A1S4BEY9;A0A1S3XXL6;A0A1S4ARD7;A0A1S3YCJ0;A0A1S3ZW20;A0A1S3XTF0;A0A1S3YIT9;A0A1S4AS66;A0A1S4ASD1
Adenosylhomocysteinase	P68173;A1KYB2;A1KYB0;A0A1S4ARB9;A0A1S3X559;A1KYB1
30S ribosomal protein S19, chloroplastic;ribosomal protein S19	P02376;A0A140G1V7
Photosystem II 5 kDa protein, chloroplastic-like	A0A1S3YL77
30S ribosomal protein S20, chloroplastic-like	A0A1S3YJI3
60S ribosomal protein L26-1	A0A1S4DFG6
Phosphoglycerate kinase, chloroplastic;Phosphoglycerate kinase	Q42961;A0A1S4BZH8
Photosystem I P700 chlorophyll a apoprotein A2	P06407;A0A140G1R2
50S ribosomal protein L4, chloroplastic;	A0A1S4CCG1;O80361;A0A1S4DD77
RuBisCO large subunit-binding protein subunit alpha;ruBisCO large subunit-binding protein subunit alpha-like	A0A1S4D7A4;A0A1S4DSL7;A0A1S4CPS4;A0A1S3XUT7
60S ribosomal protein L32-1-like;	A0A1S3YCQ6;A0A1S4DBA5;A0A1S4D6G1;A0A1S3YAU5;A0A1S3Z2X4;A0A1S3Y197
60S ribosomal protein L38;60S ribosomal protein L38-like	A0A1S4C4G8;A0A1S3ZIU7
Ubiquitin;Ubiquitin extension protein;polyubiquitin	P93379;O49906;A0A1S4DDB5;A0A1S3ZGV5;A0A1S4CB03;A0A1S3YK64;A0A1S3X5V4;A0A1S4BNW3;Q40596;A0A1S3ZGZ1;A0A1S4CUF7;A0A1S3XVQ1;Q45FL8;A0A1S3ZGE9;A0A1S4C0C1;A0A1S4AJN0;A0A1S4A0T0;A0A1S3XPI1;A0A1S4AYX2;A0A1S4DA65;A0A1S3X011;A0A1S3XRD6;A0A1S4AYS1;A0A1S4ALM3;Q8RVF7;A0A1S3YUW6;C7ENV4;A0A1S3YVV3;A0A1S3ZNF7;B6A8D0;O49907;A0A1S3X8Y6;O49905;A0A1S4CYE9;A0A1S4CYF7;A0A1S4BPD9;A0A1S4AYG2
Glyceraldehyde-3-phosphate dehydrogenase A, chloroplastic (Fragment);Glyceraldehyde-3-phosphate dehydrogenase	P09043;A0A1S3YV19;A0A1S3YLA5;A0A1S4AET0;P09044;A0A1S4CNK0;A0A1S4ATB8;A0A1S4AE99;A0A1S3XP71
60S ribosomal protein L31-like;60S ribosomal protein L31	A0A1S4A6K0;A0A1S3Y3V5;A0A1S4C2I0;A0A1S3YWJ6
Elongation factor 2 (Fragment);elongation factor 2-like	Q9FEL2;A0A1S4B6T0;A0A1S3YSZ3;A0A1S3Y0T4
ATP synthase subunit e, mitochondrial	A0A1S3Z224
40S ribosomal protein S6 (Fragment);40S ribosomal protein S6	P29345;A0A1S3Z3Y7;A0A1S4D5A4;A0A1S3YRP9;A0A1S4BZ85;A0A1S3YPM6
60S ribosomal protein L28-1-like	A0A1S3ZZ60
60S ribosomal protein L21-1-like;60S ribosomal protein L21-1	A0A1S4AD35;A0A1S3ZKT5;A0A1S3YEM1;A0A1S3XCW6;A0A1S3ZW93;A0A1S3WY23
50S ribosomal protein L17, chloroplastic-like;50S ribosomal protein L17, chloroplastic	A0A1S3YUR0;O80363;A0A1S4CQN2;A0A1S3Y1A8;A0A1S3XG28
50S ribosomal protein L29, chloroplastic-like	A0A1S4B8V2;A0A1S3ZU94;A0A1S4A817;A0A1S4AMY2;REV_A0A1S4A524;REV_A0A1S3Z4Y0;REV_A0A1S4A4X4;REV_A0A1S3Z5N7
40S ribosomal protein S30	A0A1S4D6G4;A0A1S3XGJ0;A0A1S4DJG4;A0A1S3ZGG8;A0A1S3XDB5
60S ribosomal protein L36	A0A1S4A451;A0A1S3XME8;A0A1S4D2I2;A0A1S4BZV9;A0A1S4A579
40S ribosomal protein S7	A0A1S4CWX7;A0A1S3XTF3;A0A1S3X1Q2;A0A1S3ZJX5;A0A1S3Z906
Glyceraldehyde-3-phosphate dehydrogenase	A0A1S4DBQ6;Q9XG67;A0A1S4BYQ0;A0A1S3XFT6;A0A0K2GP10;A0A0K2GN10;P09094;A0A3G1CFK7;C7ENV5;A0A1S4BRR2;A0A1S3YHB5;A0A1S4DA75;A0A1S3ZUS3
50S ribosomal protein L15, chloroplastic-like	A0A1S3XSR0;A0A1S3Z4N4
50S ribosomal protein L31	A0A1S4APT5;A0A1S3YMT8
60S ribosomal protein L39-like;60S ribosomal protein L39-3	A0A1S4AM54;A0A1S3YR32
Histone H4	A0A1S4AKB5;A0A1S4BDS0;A0A1S3XDX6;A0A1S3Y8K5;A0A1S4D357;A0A9R6
Defensin-like protein P322	A0A1S4BPM7;A0A1S3YG04;Q9MB66;A0A1S4D6A4;A0A0C4FST6;A0A1S3ZHV2;A0A1S3X1P9;A0A1S3YEU8;A0A0C4FSU3
Uncharacterized protein At4g28440-like	A0A1S4D0P6;A0A1S4BKT1;A0A1S4CI30;A0A1S3ZRE4;A0A1S4A6R4;A0A1S3YSU5;A0A1S3X5L1;A0A1S4BA35
Photosystem II CP47 reaction center protein	P06411;A0A140G1U3
Photosystem II CP43 reaction center protein	A0A140G1Q8;P06413
Glycine-rich RNA-binding protein-like;Glycine-rich RNA-binding protein	A0A1S3ZAU1;B2YKT9;A0A1S4A939;A0A1S4CH81;A0A1S3X0T3
50S ribosomal protein L28, chloroplastic	P30956;A0A1S4BC81;A0A1S3WXY7
ATP synthase gamma chain, chloroplastic;ATP synthase gamma chain, chloroplastic-like;	P29790;A0A1S4A0E0;A0A1S4C0T3
Non-specific lipid-transfer protein 1-like	A0A1S3ZG70
Putative multiprotein bridging factor 1	Q8S939
Ribulose bisphosphate carboxylase/oxygenase activase 2, chloroplastic;ribulose bisphosphate carboxylase/oxygenase activase 2, chloroplastic-like	Q40565;A0A1S4AKW3;A0A1S4AK62;A0A1S4A3L9;A0A1S3XJ91;Q40460;A0A1S4CJP2;A0A1S4AWG6;A0A1S4CKB3;A0A1S4AW82
Chlorophyll a-b binding protein, chloroplastic;Chlorophyll a-b binding protein 36, chloroplastic	Q84TM7;P27494;A0A1S4BMB0;A0A1S3ZVR6;A0A1S3ZVQ8;A0A1S3ZSU2;A0A1S3YPE9
Photosystem II repair protein PSB27-H1, chloroplastic-like	A0A1S4DN09;A0A1S4DRV5
60S ribosomal protein L7a	A0A1S4BLB0;A0A1S4CD07;A0A1S3ZRL4;A0A1S4D668
Heat shock cognate 70 kDa protein 2-like;heat shock cognate 70 kDa protein	A0A1S3XKS8;A0A1S4AX16;A0A1S4B1B0;A0A1S3XTB8;Q67BD0;Q84QJ3;A0A1S4CVP2;A0A1S4AP80;A0A1S4B2J7;A0A1S4AE85;Q40511;A0A1S3YTD5;A0A1S4B3H0;A0A1S3X8Z6;A0A1S4D4H6;A0A1S3Y1G1;A0A1S3YP64;A0A1S4B7X5;A0A1S3ZAJ7;A0A1S3Y2B1;Q03684;Q03685;A0A1S4CH14;Q67BD1;A0A1S4DHK4;A0A1S4B881;A0A1S4APR3;A0A1S3YJK2;Q67BD2;A0A1S4DHM0;A0A1S3YWY0
60S ribosomal protein L37a-like;60S ribosomal protein L37a	A0A1S3XZR6;A0A1S3X5Y9
Histone H2B	A0A1S4BEC6;A0A1S3YFP6;A0A1S3Y1Z7;A0A1S4C6T4;A0A1S4DP59;A0A1S4B4Z9;A0A1S3Y3P7;A0A1S4CBT7;A0A1S4D4Q1;A0A1S3XDY2;A0A1S3YPS5;A0A1S4AXD3;A0A1S3ZTP9;A0A1S3YPP7;A0A1S4DI25;A0A1S4CZR1;A0A1S3YPF6;A0A1S4CJ57;A8J6V0;A0A1S4D047;A0A1S3Y029;P93354
V-type proton ATPase subunit D-like	A0A1S4CQG1;A0A1S4CNL5;A0A1S3ZGF9;A0A1S3ZF85
ADP/ATP translocase;	A0A1S4BUF1;A0A1S3ZE04;A0A1S3XAI9;A0A1S4BPY8;A0A1S3ZE75;A0A1S4A769;A0A1S3WX61;A0A1S4BHV7;A0A1S3ZVQ9;A0A1S3YGM4;A0A1S4BHY2;A0A1S3WZA6
GTP-binding nuclear protein Ran-A1;GTP-binding nuclear protein	P41918;A0A1S4DHN3;P41919;A0A1S3ZIC2;A0A1S3YU28
Signal recognition particle 54 kDa protein, chloroplastic	A0A1S3Y9D0
Photosystem I reaction center subunit VI-1, chloroplastic-like;photosystem I reaction center subunit VI-2, chloroplastic-like	A0A1S4CR54;A0A1S4CN08;A0A1S4C5M9;A0A1S4ARG7;A0A1S3Z6M9;A0A1S3YDU6
40S ribosomal protein S18-like	A0A1S4C8L1;A0A1S4AJE0;A0A1S3YM01;A0A1S4ABQ2
40S ribosomal protein S3a	A0A1S3XJC8;Q285L8;A0A1S4B4L3;A0A1S4A7Q3;A0A1S3ZCU3;A0A1S3YSQ9
RNA binding protein (Fragment);29 kDa ribonucleoprotein A, chloroplastic	Q9T2L7;A0A1S4CYJ5;A0A1S4C530;A0A1S4C519;A0A1S4A1E8;A0A1S4C3J4
Probable 60S ribosomal protein L14;60S ribosomal protein L14-2-like	A0A1S3X430;A0A1S4CGP3;A0A1S4AJB9
23 kDa subunit of oxygen evolving system of photosystem II (Fragment);Oxygen-evolving enhancer protein 2-2, chloroplastic	Q40458;P18212;A0A1S4BMY9;Q04127;A0A1S4DII2
Voltage-dependent anion channel;mitochondrial outer membrane protein porin of 34 kDa-like	A9CM22;A0A1S3ZS09;A9CM20;A0A1S4D637;A0A1S3Z2G1;A0A077D0A9
Defensin-like protein;Putative flower-specific thionin;defensin-like protein	P32026;B2BLV8;A0A1S4DNM8
Catalase	L0SS91;O24511;Q8W1L2
40S ribosomal protein S11-like	A0A1S4BW10;A0A1S4AP34;A0A1S3ZBE2;A0A1S4BRV1
60S ribosomal protein L26-1-like	A0A1S4DPM5;A0A1S4D5V1
30S ribosomal protein S15, chloroplastic	A0A076L4N7;A0A1S3ZRI7;A0A1S4D890
Cytochrome b559 subunit beta	P60124;A0A140G1T2
Heterogeneous nuclear ribonucleoprotein 1-like	A0A1S4C146;A0A1S3X3V9
Vacuolar protein sorting-associated protein 2 homolog 1-like;vacuolar protein sorting-associated protein 2 homolog 1	A0A1S4DPC1;A0A1S3XET3
Defensin J1-2-like	A0A1S3Y6I9
Photosystem I reaction center subunit IV B, chloroplastic;photosystem I reaction center subunit IV B, chloroplastic-like	A0A1S4C5L2;A0A1S4CYN6
Phosphoglycerate kinase	A0A1S4AJ36;A0A1S4AIZ0
Elongation factor Tu, chloroplastic;Elongation factor Tu	P68158;A0A1S4AQT9;A0A1S4CLZ9;A0A1S4CSG9
Polyubiquitin 11-like	A0A1S3XNP1
Uncharacterized protein LOC107816116;uncharacterized protein LOC107803917	A0A1S4C814;A0A1S4B326
F1-ATP synthase subunit alpha (Fragment);ATP synthase subunit alpha	Q9XLX8;Q5M9V4;A0A0M4JJI5;A0A1S4AKZ6;Q6E2W3
30S ribosomal protein S7, chloroplastic;Ribosomal protein S7	P62732;A0A140G1W2
50S ribosomal protein L34, chloroplastic-like	A0A1S4B4K0;A0A1S3YEX6
Protein transport protein Sec61 subunit beta	A0A1S4C7S3
LYR motif-containing protein 4	A0A1S3XFP4
Ribosome-recycling factor, chloroplastic	A0A1S4D251;A0A1S3YRF9
Ribosomal protein	A0A1S4BKW8;A0A1S4CZY8
Photosystem I P700 chlorophyll a apoprotein A1	P06405;A0A140G1R3
40S ribosomal protein S17;40S ribosomal protein S17-like	A0A077D9P0;A0A1S3Z9G2;A0A1S3X5L8
Catalase isozyme 1;Catalase	P49319;A0A1S4D605;A0A1S3ZFE6;B2BL48
21 kDa protein-like isoform X1;21 kDa protein-like	A0A1S4BUK0;A0A1S3ZE68
Protein plastid transcriptionally active 16, chloroplastic-like isoform X2	A0A1S3XBF4;A0A1S3XBL8
Cysteine proteinase inhibitor 5-like;Cystein protease inhibitor 4	A0A1S3XED7;A0A059TCM2
60S ribosomal protein L35a-3-like	A0A1S4DCB9;A0A1S4AMT9;A0A1S4AHL7;A0A1S3XU79
30S ribosomal protein S17, chloroplastic	A0A1S4C661;A0A1S4CKF3
40S ribosomal protein S8	A0A1S3YJQ5;A0A1S3X179;A0A1S4AZY1;A0A1S4A9F9
Phenylalanine ammonia-lyase (Fragment);Phenylalanine ammonia-lyase	A9ZMJ1;P45733;A0A1S4A1B2;P35513;A0A1S3ZH48
Ribosomal protein L37	A0A1S4C673;A0A1S4AJ09
PSI-K	Q84QE6;A0A1S4C0D0;A0A1S3XZ12;A0A1S3XUL6
Uncharacterized protein LOC107814072	A0A1S4C1D3
Eukaryotic initiation factor 4A-14;Eukaryotic initiation factor 4A-14	A0A1S3XE25;Q40467;Q40470;Q40465;P41382;A0A1S3Z7M8;A0A1S3Z7E5;A0A1S4B5X7;Q40466;Q40471;A0A1S4C3S7;Q40469;A0A1S4B711;A0A1S4B7A1;A0A1S3ZI87;A0A1S3YM69;A0A1S4B706;A0A1S4CRR1;P41381;Q40468;A0A1S3ZZM7
Uncharacterized protein LOC107799230;uncharacterized protein LOC107803098	A0A1S4AMY3;A0A1S4AZS4
ESCRT-related protein CHMP1B-like;ESCRT-related protein CHMP1B	A0A1S4DQP4;A0A1S4D687;A0A1S4CGM5;A0A1S4AS32
60S ribosomal protein L4-like;60S ribosomal protein L4	A0A1S4BWA4;A0A1S3ZXG7;A0A1S4CEU0;A0A1S4A975;A0A1S3YUH0;A0A1S3X0M5
40S ribosomal protein S16;40S ribosomal protein S16-like	A0A1S4AU23;A0A1S3X7H4;A0A1S3YW93;A0A1S3YUN7;A0A1S3Y1I0;A0A1S3X501
Photosystem I reaction center subunit IV A, chloroplastic	A0A1S4CFV4
Endochitinase B;endochitinase B;Endochitinase A	P24091;A0A1S4D7J1;P08252;A0A1S3WXF3
40S ribosomal protein S4;	A0A1S4DQ51;A0A1S4BGG6;A0A1S3ZPZ6;A0A1S3ZGZ9;A0A1S3YX02;A0A1S3YK35;A0A1S4A731;A0A1S3YQB3
Uncharacterized protein LOC107819854	A0A1S4CJX7
60S ribosomal protein L24;60S ribosomal protein L24-like	A0A1S4DPX6;A0A1S4BHF2;A0A1S4B7M1;A0A1S4B380
Charged multivesicular body protein 5-like	A0A1S4C0K0;A0A1S4A1X2
30S ribosomal protein S14, chloroplastic;	P06371;A0A2H4MYF9;A0A140G1R1
60S ribosomal protein L13a-4-like	A0A1S3Z662;A0A1S4CZ05;A0A1S4DDA2;A0A1S3XU40
60S ribosomal protein L23	Q07760;A0A1S3XSQ1;A0A1S4CDT0;A0A1S4DRS8
Ribosomal protein	A0A1S3Z846;A0A1S3XIZ8;A0A1S3ZTH3;A0A1S3Y379;A0A1S3XUR0
Histone H2A	A0A1S4ANL3;A0A1S3Z7F9;Q8H0G7;A0A1S4C2T9;A0A1S4CES1
Non-specific lipid-transfer protein	Q8LK72;A0A1S3X2D4
Actin-like;Actin (Fragment);actin-101	A0A1S4BMT2;C7ENV6;A0A1S3WYM6;Q05214;B5M4V6;A0A1S4DK20;A0A1S4CQ71;A0A1S4CAD2;A0A1S4C557;A0A1S4C1C0;Q6F4H4;A0A1S4BAV7;A0A1S4B370;A0A1S4B5W8;A0A1S4AE13;A0A1S4ADK7;A0A1S4ACM6;A0A1S4AC02;A0A1S4AA87;A0A1S3ZT51;A0A1S3ZMG8;A0A1S3ZII8;A0A1S3X9U8;A0A1S3X929;A0A1S4ARM1;P93373;P93374;P93375;P93371;P93372;A0A1S4DMA6;P93376
Ribosomal protein S12 (Fragment);30S ribosomal protein S12, chloroplastic	A0A6J3ZX44;P62129;A0A140G1Y5
30S ribosomal protein S31, chloroplastic-like	A0A1S4CIR6;A0A1S4DQ73;A0A1S4A5R3
60S ribosomal protein L18a	A0A1S4DDK3;A0A1S4CP52
Photosystem II 5 kDa protein, chloroplastic-like	A0A1S4BSS6
Serine hydroxymethyltransferase;	A0A1S4B0F5;A0A1S3ZEH0;A0A1S4A096;A0A1S3Y2X0;A0A1S3XCT6;A0A1S4A0M5;A0A1S3XT48
60S ribosomal protein L34-like;60S ribosomal protein L34	A0A1S4CM46;P41098;A0A1S4CB80;A0A1S3ZF75;A0A1S3XUR7;A0A1S3XBT8
Multiprotein-bridging factor 1b-like	A0A1S4DC25
60S ribosomal protein L32-1-like isoform X3;60S ribosomal protein L32-1-like isoform X2	A0A1S4D3E3;A0A1S4D3V0;A0A1S4D3N7
Pectinesterase (Fragment);Pectinesterase	Q9SC79;Q9LEB0;A0A1S4C5C8;A0A1S3ZP75
Chlorophyll a-b binding protein, chloroplastic;Chlorophyll a-b binding protein 16, chloroplastic;	A0A1S3Y8B9;P27492;A0A1S3Y8G4;A0A1S3Y8R2;A0A1S3Y6H9;P27491;A0A1S4BC47;A0A1S3ZYV8;A0A1S3YWG7;A0A1S3Y100;A0A1S3Y974;A0A1S3XEU1;P27495;P27496;P27493;A0A1S3Y8Q2;A0A1S4A8I3;A0A1S4BPM1;A0A1S3YD73;A0A1S4BG25;A0A1S4BG28;A0A1S4BG47;A0A1S4BPJ2;A0A1S4BPJ4;A0A1S3Y820
40S ribosomal protein S10-like;40S ribosomal protein S10-1-like	A0A1S4AFT8;A0A1S4DHU6;A0A1S3YX67
Photosystem II protein D1	P69556;A0A140G1P2
Peptidyl-prolyl cis-trans isomerase	A0A1S4ASP2;A0A1S4A196
Catalase	A0A1S3YY52;L0SQ48
30S ribosomal protein S13, chloroplastic-like	A0A1S4CWV7;A0A1S4BWG5
Nascent polypeptide-associated complex subunit beta	A0A1S4D312;A0A1S4B938;A0A1S3ZSD7;A0A076L2E1
40S ribosomal protein S15-like	A0A1S3ZDL6
30S ribosomal protein S20, chloroplastic-like	A0A1S4BVE0
Non-specific lipid-transfer protein 2-like	A0A1S4CI59
Ribosomal protein L19	A0A1S3X0S0;A0A1S4A7M5;A0A1S4AC06;A0A1S3ZQK3;A0A1S3XEN1;A0A1S3X0I4;A0A1S4DMY9
40S ribosomal protein S2-3-like;	A0A1S4C2S1;A0A1S3XAX8;A0A1S4ARH1;A0A1S4BKF0;A0A1S3XB04
Chlorophyll a-b binding protein, chloroplastic	Q0PWS5;A0A1S4CEW8
50S ribosomal protein L13, chloroplastic-like	A0A1S4AY78;A0A1S4BGF7;A0A1S4CZR9
50S ribosomal protein 6, chloroplastic	A0A1S3XDY9
Ribosomal protein L3A;60S ribosomal protein L3-like	Q6TKR0;A0A1S4B1N5;A0A1S3ZLI9;A0A1S3XUE1;A0A1S3XU76;A0A1S3XQI4;Q6TKQ9
Histone H3.2 (Fragment);Histone H3.3;Histone H3.2	A7VMP6;Q76N23;Q76MV0;A7VMF1;A0A1S4C8B6;A0A1S4BPN0;A0A1S4B5Z3;A0A1S4B4I6;A0A1S3YFK5
ATP synthase subunit gamma, mitochondrial;ATP synthase subunit gamma	A0A1S3X7M0;A0A1S4CXJ8;A0A1S3ZTP5;A0A1S3XRT7
Non-specific lipid-transfer protein 2-like	A0A1S4BEC1;A0A1S3Z627
40S ribosomal protein S9-2-like	A0A1S4BMP5;A0A1S4B907;A0A1S3ZTI1;A0A1S3YYQ3;A0A1S3X7A0;P49214;A0A1S3YUW5
Glutamine synthetase	A0A1S4AWH0;A0A1S3XKM0
RNA binding protein (Fragment);polyadenylate-binding protein RBP45	Q9T2N0;A0A1S3ZN37;A0A1S4DLJ7
Glucan endo-1,3-beta-glucosidase, basic vacuolar isoform GLB;Glucan endo-1,3-beta-glucosidase, basic vacuolar isoform GGIB50	P27666;P23546;B5APL3;A0A1S4CWZ4;A0A1S4AT57;P15797
50S ribosomal protein L3, chloroplastic (Fragment);50S ribosomal protein L3, chloroplastic-like;	O80360;A0A1S4D263;A0A1S4ATF8
Aminomethyltransferase	A0A1S4B9H4;A0A1S3Z7S7
50S ribosomal protein L6, chloroplastic-like	A0A1S4B2Y7;A0A1S4D6B5
Uncharacterized protein LOC107813133	A0A1S4BY50
33kDa protein of oxygen-evolving complex (Fragment);oxygen-evolving enhancer protein 1, chloroplastic-like	Q157M5;A0A1S3YCR6;Q84QE8;Q40459;A0A1S4CLK5;A0A1S3XLS3
ATP-dependent Clp protease proteolytic subunit	A0A1S3XMM0
Dihydropyrimidine dehydrogenase	A0A1S4BM72;A0A1S4BMA9
50S ribosomal protein L21, chloroplastic-like	A0A1S4DK32;A0A1S3Z233
60S ribosomal protein L13a-4;60S ribosomal protein L13a-4-like	A0A1S4DN49;A0A1S4AL36
23 kDa subunit of oxygen evolving system of photosystem II;Oxygen-evolving enhancer protein 2-1, chloroplastic	Q04126;Q7DM39;Q40457;A0A1S3ZDX5;A0A1S3XWU9
Fructose-bisphosphate aldolase	A0A1S4CWV3;A0A1S4DGM0;A0A1S4BD66;A0A1S3Z8Z4;A0A1S3XQ62;A0A068JD04;Q5DNZ5;A0A1S4D0G2;A0A068JIB0
40S ribosomal protein S6	A0A1S3YZX5
Cytochrome b-c1 complex subunit 8-like	A0A1S4A0B3;A0A1S3YPN0;A0A1S3XKC1;A0A1S3Z3H7
S-adenosylmethionine synthase (Fragment);S-adenosylmethionine synthase 1	G8FQI4;Q9M7K8;Q6SYB9;A0A1S4C852;A0A1S4BD96;A0A1S4AW51;A0A1S3ZGP8;A0A1S3ZDB8;A0A1S3XFL7;A0A1S4DHK3;A0A1S4BN22;A0A1S3Y0V1;A0A1S3XWB5;A0A1S3XM83;A0A1S3XHF5;A0A1S3XC54
Peptidyl-prolyl cis-trans isomerase	A0A1S3Z2U3;A0A1S3XLS6
Sm-like protein LSM36B	A0A1S3X643
Cytochrome b-c1 complex subunit 7	A0A1S4BGM4;A0A1S4C800
60S ribosomal protein L28-1-like	A0A1S4BM69
Myosin-9-like	A0A1S3X1A6
Pleiotropic drug resistance protein 1	A0A1S4ANA3
17.6 kDa class I heat shock protein 3-like	A0A1S3ZBZ1
Non-specific lipid-transfer protein	A0A1S3ZTD0
Uncharacterized protein LOC107779058;uncharacterized protein LOC107801289	A0A1S3YRW0;A0A1S4AU18
50S ribosomal protein L12, chloroplastic-like;50S ribosomal protein L12, chloroplastic	A0A1S3YK84;P24929;A0A1S3YN45;A0A1S3XSN6
40S ribosomal protein S29	A0A1S4DPT4
NADH dehydrogenase [ubiquinone] 1 beta subcomplex subunit 9	A0A1S3ZX03;A0A1S3ZFJ5;A0A1S3YD39;A0A1S3WYJ4
Peptidylprolyl isomerase	A0A1S3ZW48;A0A1S3ZLU8
Uncharacterized protein LOC107812639;uncharacterized protein LOC107784094	A0A1S4BWX4;A0A1S3Z8C6;A0A1S4BIJ3;A0A1S4DLN7;A0A1S4DLM1;A0A1S4BIJ2
30S ribosomal protein S16, chloroplastic;ribosomal protein S16	P06374;A0A140G1P4
1-aminocyclopropane-1-carboxylate oxidase-like isoform X2;1-aminocyclopropane-1-carboxylate oxidase-like isoform X1	A0A1S4DR10;A0A1S4DQZ7;A0A1S3Y996
Niemann-Pick C1 protein-like	A0A1S4CYU8;A0A1S4CYQ0
50S ribosomal protein L9, chloroplastic	A0A1S4APJ0
Oxygen-evolving enhancer protein 1, chloroplastic-like	A0A1S3ZHB8;A0A1S4BSA2
50S ribosomal protein L22, chloroplastic	P06389;A0A140G1V6
50S ribosomal protein L19, chloroplastic-like	A0A1S4AR30;A0A1S3ZKJ8
Uncharacterized protein LOC107768507;uncharacterized protein LOC107766296	A0A1S3XT45;A0A1S3XKU2
Uncharacterized protein LOC107831483	A0A1S4DMT1
LRR receptor-like serine/threonine-protein kinase RPK2	A0A1S4C0H4
Survival of motor neuron-related-splicing factor 30-like isoform X3;survival of motor neuron-related-splicing factor 30-like isoform X2	A0A1S4B324;A0A1S4B307;A0A1S4B398;A0A1S3XHB4
WW domain-containing protein C11B10.08-like	A0A1S3XF06;A0A1S4D5C3
Ribosomal protein	A0A1S4DJH3
Protein FLX-like 3 isoform X2;protein FLX-like 3 isoform X1	A0A1S4A034;A0A1S4A0A5
30S ribosomal protein S31, mitochondrial	A0A1S3YD16
Cytochrome b6-f complex subunit 4	P06249;A0A140G1U8
Plasminogen activator inhibitor 1 RNA-binding protein-like	A0A1S4AT56;A0A1S4CVZ2
5-methyltetrahydropteroyltriglutamate--homocysteine S-methyltransferase	A0A1S4BRD0;A0A1S4AHL1;A0A1S3ZYM9
Peptidyl-tRNA hydrolase, mitochondrial-like	A0A1S4ACG9
Proteinase inhibitor PSI-1.2-like	A0A1S3Y6L6
60S ribosomal protein L6-like;60S ribosomal protein L6-like isoform X2	A0A1S4CJM5;A0A1S4B0V3;A0A1S4B0G2
40S ribosomal protein S15-like;40S ribosomal protein S15	A0A1S3ZWA5;A0A1S4DK43;A0A1S4A0S2
Histone H2A	A0A1S3Z0K4;A0A1S3Y2X9;A0A1S4A2U1;A0A1S3Y3U0
Histone H2A	A0A1S4CJV9;A0A1S3ZXF3
40S ribosomal protein S20-2	A0A1S3XHL0
60S ribosomal protein L12-like;60S ribosomal protein L12	A0A1S3XES7;A0A1S3XCQ9
Uncharacterized protein LOC107816397;uncharacterized protein LOC107794687	A0A1S4C8M5;A0A1S4A7S4
Fructose-bisphosphate aldolase	A0A1S3Z8U8;A0A1S3YQI2;A0A1S3YQR9
60S ribosomal protein L5-like	A0A1S4A8K0;A0A1S3ZFB6;A0A1S3XI79;A0A1S3XE16;A0A1S4B5C2;A0A1S3Z9K1
Heat shock protein 70	I7GVS5
Polyadenylate-binding protein 8-like;Poly(A)-binding protein (Fragment)	A0A1S4BYH5;Q9M6E5;Q9M6E4;Q9M6E6;A0A1S4DIS8;I2FJN7;A0A1S3X7C1
Proline-rich extensin-like protein EPR1	A0A1S4B5U5
50S ribosomal protein L24, chloroplastic	Q02764;A0A1S3X831;A0A1S3Y3M3
Extensin-like;transcriptional regulator DEF1-like	A0A1S3ZCC0;A0A1S3YTB9
Polyadenylate-binding protein RBP45-like	A0A1S3YI66;A0A1S3YBZ4
ATP synthase epsilon chain, chloroplastic-like	A0A1S4C9S8;P00834;A0A140G1S1
Importin subunit alpha	A0A1S4DIR4;A0A1S3YZV1;A0A1S4BPR4
Protein OBERON 2-like;protein OBERON 1-like	A0A1S4CN00;A0A1S4BGI3
Phosphopyruvate hydratase	A0A1S3ZZL0;A0A1S3YIG1
Multiple organellar RNA editing factor 2, chloroplastic-like	A0A1S3ZT43;A0A1S3YNU2
12-oxophytodienoate reductase-like protein	A0A1S4BB86
Uncharacterized protein LOC107788692;uncharacterized protein LOC107764613	A0A1S3ZNP2;A0A1S3XFY1
Protein MEI2-like 2 isoform X2;protein MEI2-like 2	A0A1S3ZMG2;A0A1S3Z4F4;A0A1S3ZM81
Serine/threonine-protein kinase CTR1-like isoform X1;transcriptional activator DEMETER-like	A0A1S3Y532;REV__A0A1S4CY30;REV__A0A1S4C985
G-strand specific single-stranded telomere-binding protein 1;heterogeneous nuclear ribonucleoprotein 1-like	E2F3S8;A0A1S4BH10
Importin subunit alpha	A0A1S3ZXW9;A0A1S3ZTL5
Beta-glucosidase BoGH3B-like	A0A1S4BQK6;A0A1S3Z449;A0A1S3XID4;A0A1S4A8A6;A0A1S3Z8H9;O82151;A0A1S4CR57;A0A1S3YVW2;A0A1S3YUX3;A0A1S3ZFV9;A0A1S4CTN2;A0A1S3Z4T5
Peptidyl-prolyl cis-trans isomerase	A0A1S4CDN0
Cell division cycle protein 48 homolog;cell division cycle protein 48 homolog isoform X2	A0A1S4AQ11;A0A1S3ZXY2;A0A1S4CC76;A0A1S4B8U9;A0A1S3ZXX3;A0A1S3ZVE8;A0A1S3XUB0;Q1G0Z1;A0A1S4CL01;A0A1S4AYQ8;A0A1S3ZQJ3
Ribulose bisphosphate carboxylase small subunit;Ribulose bisphosphate carboxylase small subunit, chloroplastic;	Q84QE5;P69249;A0A1S4AZ56;A0A1S3ZY67;A0A1S3ZBG0;A0A1S3YBB8;A0A1S3YB15;A0A1S3XJ34
Mitochondrial import receptor subunit TOM7-1	A0A1S4A9Q5
Uncharacterized protein LOC107822310;uncharacterized protein LOC107804139	A0A1S4CST3;A0A1S4B3F5
60S ribosomal protein L18a	A0A1S4D1U0
ATP-dependent zinc metalloprotease FTSH, chloroplastic-like;ATP-dependent zinc metalloprotease FTSH, chloroplastic	A0A1S4C8D8;A0A1S4CRH1;O82150
Uncharacterized protein LOC107773291	A0A1S3Y852
Polynucleotide adenylyltransferase	A0A1S3YQ67;A0A1S3YQM6
50S ribosomal protein L18, chloroplastic;50S ribosomal protein L18, chloroplastic-like	A0A1S3Y1V1;A0A1S4DL03
NADPH-protochlorophyllide oxidoreductase	Q8LSZ2;A0A1S4D3I3;A0A1S4D3A6
60S ribosomal protein L11-1-like (Fragment);60S ribosomal protein L11-1-like;	Q9FSF6;A0A1S4CT55;A0A1S3ZDW5;A0A1S3ZDJ6;A0A1S3XAW1
Glutaredoxin-dependent peroxiredoxin	A0A1S4DK72;A0A077D9N5
RNA-directed DNA polymerase homolog	A0A1S4CQ97
Uncharacterized protein LOC107819078	A0A1S4CHI9
Uncharacterized protein C6C3.02c-like	A0A1S4D4J9;A0A1S4BLK6;A0A1S3X7S8;A0A1S4DK03
Patellin-2-like;nucleolar protein 9-like	A0A1S4D1A6;A0A1S4DNK6;A0A1S4BDN5
Two-component response regulator	A0A1S3YI43;A0A1S4CKK1;A0A1S3YHL5;A0A1S3YH75

## Sheet: Dataset 3
Dataset 3. Screening of GFP for potential interacting proteins by IP-MS.
Protein names	Protein IDs (UniProt)
60S ribosomal protein L28-1-like	A0A1S4D1U6;A0A1S4DPV6
Oxygen-evolving enhancer protein 3-2, chloroplastic-like;Chloroplast oxygen-evolving protein 16 kDa subunit	A0A1S3XRM3;Q5EFR4;Q53UI6;A0A1S4C967;A0A1S4DCM1
50S ribosomal protein L6, chloroplastic-like	A0A1S3X1I5;A0A1S4D6B5
Catalase	L0SQ20
30S ribosomal protein S18, chloroplastic;ribosomal protein S18	P69660;A0A140G1T9;REV_A0A1S3YE07;REV_A0A1S3YE02;REV_A0A1S3YE32
30S ribosomal protein S5, chloroplastic;30S ribosomal protein S5, chloroplastic-like	A0A1S4D2U5;A0A1S4D4D9;A0A1S4AT91;A0A1S4D9T7
Photosystem I iron-sulfur center	P62094;A0A140G1X0
RNA-binding glycine-rich protein;Glycine-rich RNA-binding protein	D6PZY5;A0A0S1TP11;A0A1S4CYX6;A0A1S4BAZ0;A0A1S3X1G1;D6PZY6;A0A1S4CHM7;A0A1S3ZCH7
30S ribosomal protein S9, chloroplastic-like	A0A1S4BNK0;A0A1S3ZP89
40S ribosomal protein S25	A0A076L2E2;A0A1S3ZK73
50S ribosomal protein L32, chloroplastic	P12198;A0A140G1W7
50S ribosomal protein L9, chloroplastic	A0A1S4CBR5
Photosystem I reaction center subunit	D2K7Z2
60S ribosomal protein L22-3-like	A0A1S4CRJ1;A0A1S3WYG1;A0A1S3YKI9
Photosystem I reaction center subunit II, chloroplastic	A0A1S3ZIE1;A0A1S3XBE6;A0A1S4CXG7;A0A1S3YVD0
50S ribosomal protein L27, chloroplastic	P30155;A0A1S3ZSC3
Defensin-like protein P322	A0A1S4BPM7;A0A1S3YG04
40S ribosomal protein S17-like	A0A1S4A9D1;A0A1S3YT61
Ribulose bisphosphate carboxylase large chain (Fragment)	A0A1C3HPR1;A0A075M4T0;P00876;A0A140G1S3;S4X189;A0A7T7DK71;K7WJ93;E7E8A7;R4I6V2;A0A6B9IYG7;A0A0K1CWK2;A0A1S4C957;A0A1S4A401
Photosystem II repair protein PSB27-H1, chloroplastic-like	A0A1S4DN09;A0A1S4DRV5
Far upstream element-binding protein 2-like isoform X2	A0A1S4DI02;A0A1S4C1M6;A0A1S4DHR7;A0A1S4C1L3;A0A1S4ATZ6;A0A1S3YBI6
60S ribosomal protein L22-3;60S ribosomal protein L22-3-like;	A0A1S3XE72;A0A1S4DPW9;A0A1S4BSU3;A0A1S3ZNH3;A0A1S4C4M5
Photosystem I reaction center subunit IV B, chloroplastic;photosystem I reaction center subunit IV B, chloroplastic-like	A0A1S4C5L2;A0A1S4CYN6
Photosystem II 5 kDa protein, chloroplastic-like	A0A1S3YL77
30S ribosomal protein S19, chloroplastic;ribosomal protein S19	P02376;A0A140G1V7
Protein plastid transcriptionally active 16, chloroplastic-like	A0A1S3ZW63
30S ribosomal protein S15, chloroplastic;30S ribosomal protein S15	P06373;A0A140G1X6
Protein plastid transcriptionally active 16, chloroplastic-like isoform X2	A0A1S3XBF4;A0A1S3XBL8
ATP synthase subunit alpha, chloroplastic;ATP synthase subunit alpha	P00823;A0A140G1P7
60S ribosomal protein L13	P49627;A0A1S4CSN1;A0A1S4B8Z8;A0A1S3XYQ4;A0A1S3XLC6;A0A1S3XGB4
40S ribosomal protein S6 (Fragment);40S ribosomal protein S6	P29345;A0A1S3Z3Y7;A0A1S3YRP9;A0A1S4D5A4;A0A1S4BZ85;A0A1S3YPM6
50S ribosomal protein L28, chloroplastic	P30956;A0A1S4BC81;A0A1S3WXY7
30S ribosomal protein S20, chloroplastic-like	A0A1S3YJI3
Glyceraldehyde-3-phosphate dehydrogenase	A0A1S4DBQ6;Q9XG67;A0A1S4BYQ0;A0A1S3XFT6;A0A0K2GP10;A0A0K2GN10;A0A3G1CFK7;P09094;A0A1S4BRR2;A0A1S3YHB5;C7ENV5;A0A1S4DA75;A0A1S3ZUS3
Uncharacterized protein At4g28440-like	A0A1S3ZRE4;A0A1S4A6R4
Phosphoglycerate kinase, chloroplastic;Phosphoglycerate kinase	Q42961;A0A1S4BZH8
40S ribosomal protein S14-2;40S ribosomal protein S14-2-like	A0A1S3XAN1;A0A1S4DEV9;A0A1S3Y218;P93377;A0A1S3X3E1
40S ribosomal protein S28	A0A1S4AS05;A0A1S4ANZ6
Glycine-rich RNA-binding protein-like;Glycine-rich RNA-binding protein	A0A1S3ZAU1;B2YKT9;A0A1S4A939;A0A1S4CH81;A0A1S3X0T3
60S ribosomal protein L35-like;	A0A1S4DLA0;A0A1S4CTD4;A0A1S4CML0;A0A1S4ASD5;A0A1S3YXG7;A0A1S3XD09;A0A1S3WY31;A0A1S4CTP0;A0A1S3YFW2
30S ribosomal protein S13, chloroplastic-like	A0A1S4BWG5;A0A1S4CWV7
Histone H2A	A0A1S3Y108;A0A1S3YVN8;A0A1S4AGI6;A0A1S3YCJ0;A0A1S4ARD7;A0A1S4BEY9;A0A1S3XXL6;A0A1S3YIT9;A0A1S3XTF0;A0A1S3ZW20;A0A1S4AS66;A0A1S4ASD1;A0A1S3Y3U0;A0A1S4A2U1;A0A1S3Y2X9;A0A1S3Z0K4;A0A1S4CJV9;A0A1S3ZXF3
Glyceraldehyde-3-phosphate dehydrogenase A, chloroplastic (Fragment);Glyceraldehyde-3-phosphate dehydrogenase	P09043;A0A1S3YV19;A0A1S3YLA5;A0A1S4AET0;P09044;A0A1S4CNK0;A0A1S4ATB8;A0A1S4AE99;A0A1S3XP71
40S ribosomal protein S15-like	A0A1S4DFI4
Photosystem I P700 chlorophyll a apoprotein A2	P06407;A0A140G1R2
60S ribosomal protein L31-like;60S ribosomal protein L31	A0A1S4A6K0;A0A1S3Y3V5;A0A1S4C2I0;A0A1S3YWJ6
40S ribosomal protein S19-3-like	A0A1S4CYT7;A0A1S4B471;A0A1S3Y949;A0A1S4DGF0;A0A1S4AWD4;A0A1S4B8I8;A0A1S4BGI9
V-type proton ATPase subunit D-like	A0A1S3ZGF9;A0A1S4CQG1;A0A1S4CNL5
40S ribosomal protein S24;	A0A1S3ZXI6;A0A1S4ATE6;A0A1S4AKL8
Fructose-bisphosphate aldolase	A0A1S3ZX13;A0A1S3WYR8;F2VJ75;A0A1S3Y2I1;Q5DNZ5;A0A1S4D0G2;A0A068JIB0
Ribosomal protein	A0A1S4BKW8;A0A1S4CZY8
ATP synthase subunit e, mitochondrial	A0A1S3Z224
60S ribosomal protein L21-1-like;60S ribosomal protein L21-2-like	A0A1S4AD35;A0A1S3ZW93;A0A1S3ZKT5;A0A1S3YEM1;A0A1S3XCW6;A0A1S3WY23
60S ribosomal protein L32-1-like isoform X3;60S ribosomal protein L32-1-like isoform X2	A0A1S4D3E3;A0A1S4D3V0;A0A1S4D3N7;A0A1S3YCQ6;A0A1S4DBA5;A0A1S4D6G1;A0A1S3YAU5;A0A1S3Y197
50S ribosomal protein L29, chloroplastic-like	A0A1S4B8V2;A0A1S3ZU94;A0A1S4A817;A0A1S4AMY2;REV__A0A1S4A524;REV__A0A1S3Z4Y0;REV__A0A1S4A4X4;REV__A0A1S3Z5N7
Voltage-dependent anion channel;mitochondrial outer membrane protein porin of 34 kDa-like	A9CM22;A0A1S3ZS09;A9CM20;A0A1S4D637;A0A1S3Z2G1;A0A077D0A9
50S ribosomal protein L4, chloroplastic	A0A1S4CCG1;O80361;A0A1S4DD77
ATP synthase subunit beta (Fragment);ATP synthase subunit beta, chloroplastic;	Q71V35;P00826;A0A140G1S2;A0A1S4C9S8
Protein transport protein Sec61 subunit beta	A0A1S4C7S3
Glyoxylate/succinic semialdehyde reductase 1-like	A0A1S4AB88;A0A1S3YLJ1;A0A075F2H0
Catalase isozyme 1	P49319;A0A1S4D605;A0A1S3ZFE6;B2BL48
Photosystem II CP47 reaction center protein	P06411;A0A140G1U3
60S ribosomal protein L38;60S ribosomal protein L38-like	A0A1S4C4G8;A0A1S3ZIU7
GTP-binding nuclear protein Ran-B1;GTP-binding nuclear protein Ran-A1;	P41919;P41918;A0A1S4DHN3;A0A1S3ZIC2;A0A1S3YU28
40S ribosomal protein S7	A0A1S4CWX7;A0A1S3XTF3;A0A1S3X1Q2;A0A1S3ZJX5;A0A1S3Z906
Elongation factor Tu, chloroplastic;Elongation factor Tu	P68158;A0A1S4AQT9;A0A1S4CLZ9;A0A1S4CSG9
60S ribosomal protein L26-1-like	A0A1S4CC07;A0A1S4DPM5;A0A1S4AFX3;A0A1S4D5V1
Uncharacterized protein LOC107814072	A0A1S4C1D3
Photosystem I reaction center subunit psaK	Q84QE6;A0A1S4C0D0;A0A1S3XZ12;A0A1S3XUL6
40S ribosomal protein S18-like	A0A1S4C8L1;A0A1S4AJE0;A0A1S3YM01
Adenosylhomocysteinase (Fragment);Adenosylhomocysteinase	A1KYB1;P68173;A1KYB2;A1KYB0;A0A1S4ARB9;A0A1S3X559
Photosystem II 5 kDa protein, chloroplastic-like	A0A1S4BSS6
50S ribosomal protein L15, chloroplastic-like	A0A1S3XSR0;A0A1S3Z4N4
Cytochrome b559 subunit beta	P60124;A0A140G1T2
30S ribosomal protein S7, chloroplastic;Ribosomal protein S7	P62732;A0A140G1W2
60S ribosomal protein L28-1-like	A0A1S3ZZ60
Non-specific lipid-transfer protein 1-like	A0A1S3ZG70
Cysteine proteinase inhibitor 5-like;Cystein protease inhibitor 4	A0A1S3XED7;A0A059TCM2
Defensin-like protein;Putative flower-specific thionin;defensin-like protein	P32026;B2BLV8;A0A1S4DNM8
Uncharacterized protein LOC107819854	A0A1S4CJX7;Q9SBZ9;Q9SBZ4;Q40574;Q40573;Q9SBZ5
60S ribosomal protein L39-3;60S ribosomal protein L39-like	A0A1S3YR32;A0A1S4AM54
Endochitinase B;endochitinase B;Endochitinase A	P24091;A0A1S4D7J1;P08252;A0A1S3WXF3
Photosystem II CP43 reaction center protein	A0A140G1Q8;P06413
Photosystem I reaction center subunit VI-1, chloroplastic-like;photosystem I reaction center subunit VI-2, chloroplastic-like	A0A1S4CR54;A0A1S4CN08;A0A1S4C5M9;A0A1S4ARG7;A0A1S3Z6M9;A0A1S3YDU6
30S ribosomal protein S31, chloroplastic-like	A0A1S4A5R3;A0A1S4DQ73;A0A1S4CIR6
Ribulose bisphosphate carboxylase/oxygenase activase 2, chloroplastic;ribulose bisphosphate carboxylase/oxygenase activase 2, chloroplastic-like	Q40565;A0A1S4AKW3;A0A1S4AK62;Q40460;A0A1S4CJP2;A0A1S4AWG6;A0A1S4CKB3;A0A1S4AW82;A0A1S4A3L9;A0A1S3XJ91
ATP synthase gamma chain, chloroplastic;ATP synthase gamma chain, chloroplastic-like	P29790;A0A1S4A0E0;A0A1S4C0T3
Putative multiprotein bridging factor 1	Q8S939
23 kDa subunit of oxygen evolving system of photosystem II (Fragment);Oxygen-evolving enhancer protein 2-2, chloroplastic;	Q40458;P18212;A0A1S4BMY9;Q04127;A0A1S4DII2
Heterogeneous nuclear ribonucleoprotein 1-like	A0A1S4C146;A0A1S3X3V9
23 kDa subunit of oxygen evolving system of photosystem II;Oxygen-evolving enhancer protein 2-1, chloroplastic	Q04126;Q7DM39;Q40457;A0A1S3ZDX5;A0A1S3XWU9;Q04125;A0A4D6IC81
RNA binding protein (Fragment);29 kDa ribonucleoprotein A, chloroplastic	Q9T2L7;A0A1S4CYJ5;A0A1S4C530;A0A1S4C519;A0A1S4A1E8;A0A1S4C3J4
Photosystem I P700 chlorophyll a apoprotein A1	P06405;A0A140G1R3
Catalase;Catalase (Fragment)	L0SS91;O24511;Q8W1L2
Chlorophyll a-b binding protein, chloroplastic	A0A1S3Y8B9;A0A1S3XEU1;A0A1S3Y100;A0A1S3Y974;A0A1S3YWG7;A0A1S3ZYV8;P27491;P27492;A0A1S4BC47;A0A1S3Y8G4;A0A1S3Y8R2;A0A1S3Y6H9;A0A1S3ZVQ8;A0A1S3YD73;P27495;P27496;A0A1S3Y820;Q84TM7;A0A1S4BG25;A0A1S3Y8Q2;A0A1S3ZSU2;A0A1S3ZVR6;A0A1S4BPM1;P27493;A0A1S4BPJ4;A0A1S4A8I3;A0A1S4BPJ2;A0A1S4BMB0;A0A1S4BG47;A0A1S4BG28;A0A1S3YPE9;P27494
Uncharacterized protein LOC107816116;uncharacterized protein LOC107803917	A0A1S4C814;A0A1S4B326
50S ribosomal protein L34, chloroplastic-like	A0A1S4B4K0;A0A1S3YEX6
Actin-like;Actin (Fragment);actin-101	A0A1S4BMT2;C7ENV6;A0A1S3WYM6;Q05214;B5M4V6;A0A1S4DK20;A0A1S4CQ71;A0A1S4CAD2;A0A1S4C557;A0A1S4C1C0;Q6F4H4;A0A1S4BAV7;A0A1S4B370;A0A1S4B5W8;A0A1S4AE13;A0A1S4ADK7;A0A1S4ACM6;A0A1S4AC02;A0A1S4AA87;A0A1S3ZT51;A0A1S3ZMG8;A0A1S3ZII8;A0A1S3X9U8;A0A1S3X929;A0A1S4ARM1;P93373;P93374;P93375;P93371;P93372;A0A1S4DMA6;P93376
Vacuolar protein sorting-associated protein 2 homolog 1-like;vacuolar protein sorting-associated protein 2 homolog 1	A0A1S4DPC1;A0A1S3XET3
Histone H2B	A0A1S4BEC6;A0A1S3XDY2;A0A1S3Y1Z7;A0A1S4DP59;A0A1S4C6T4;A0A1S4B4Z9;A0A1S3Y029;A0A1S3Y3P7;A0A1S4CBT7;A0A1S4D4Q1;A0A1S3YPS5;A0A1S3YFP6;A0A1S4AXD3;A0A1S3ZTP9;A0A1S3YPP7;A0A1S4DI25;A0A1S4CZR1;A0A1S3YPF6;A8J6V0;A0A1S4CJ57;A0A1S4D047;P93354
33kDa protein of oxygen-evolving complex (Fragment);oxygen-evolving enhancer protein 1, chloroplastic-like	Q157M5;A0A1S3YCR6;Q84QE8;Q40459;A0A1S4CLK5;A0A1S3XLS3
ATP synthase subunit gamma, mitochondrial;ATP synthase subunit gamma	A0A1S3X7M0;A0A1S4CXJ8;A0A1S3ZTP5;A0A1S3XRT7
ATPase subunit I;ATP synthase subunit b, chloroplastic;ATP synthase CF0 B subunit	Q36600;P06290;A0A140G1P8
Histone H4	A0A9R6;A0A1S4AKB5;A0A1S4BDS0;A0A1S3XDX6;A0A1S3Y8K5;A0A1S4D357
Chlorophyll a-b binding protein, chloroplastic	Q0PWS5;A0A1S4CEW8
Eukaryotic initiation factor 4A-6-like;eukaryotic initiation factor 4A-8-like isoform X1	A0A1S3ZZM7;A0A1S4B706;Q40468;Q40467;Q40465;P41382;P41381;A0A1S4CRR1;Q40470;Q40471;A0A1S4B5X7;Q40469;A0A1S3ZI87;A0A1S3Z7M8;A0A1S3Z7E5;A0A1S3YM69;A0A1S4C3S7;A0A1S4B711;A0A1S4B7A1;Q40466;A0A1S3XE25
Uncharacterized protein	A0A1S3ZVG7
60S ribosomal protein L37a-like;60S ribosomal protein L37a	A0A1S3XZR6;A0A1S3X5Y9
Niemann-Pick C1 protein-like	A0A1S4CYU8;A0A1S4CYQ0
60S ribosomal protein L14-2-like;probable 60S ribosomal protein L14	A0A1S3Y6S7;A0A1S3X430;A0A1S4A807;A0A1S4CGP3;A0A1S4B9L9
Phosphoglycerate kinase	A0A1S4AJ36;A0A1S4AIZ0
Cytochrome b-c1 complex subunit 7	A0A1S4BGM4;A0A1S4C800
50S ribosomal protein L13, chloroplastic-like	A0A1S4AY78;A0A1S4BGF7;A0A1S4CZR9
60S ribosomal protein L24;60S ribosomal protein L24-like	A0A1S4DPX6;A0A1S4BHF2;A0A1S4B7M1;A0A1S4B380
Charged multivesicular body protein 5-like	A0A1S4C0K0;A0A1S4A1X2
Glutamine synthetase	A0A1S4AWH0;A0A1S3XKM0
30S ribosomal protein S14, chloroplastic	P06371;A0A2H4MYF9;A0A140G1R1
Thionin like protein;DEF1 protein;defensin-like protein P322	Q9MB66;A0A0C4FST6;A0A1S4D6A4;A0A1S3ZHV2;A0A1S3X1P9;A0A1S3YEU8;A0A0C4FSU3
F1-ATP synthase subunit alpha (Fragment);ATP synthase subunit alpha;	Q9XLX8;Q5M9V4;A0A0M4JJI5
30S ribosomal protein S15, chloroplastic	A0A1S4D890;A0A1S3ZRI7;A0A076L4N7
Peptidylprolyl isomerase	A0A1S3ZW48;A0A1S3ZLU8
Ribosomal protein S12 (Fragment);30S ribosomal protein S12, chloroplastic;	A0A6J3ZX44;P62129;A0A140G1Y5
50S ribosomal protein L17, chloroplastic-like	A0A1S3YUR0;A0A1S3XG28;O80363;A0A1S4CQN2;A0A1S3Y1A8
40S ribosomal protein S10-like;40S ribosomal protein S10-1-like	A0A1S4AFT8;A0A1S4DHU6;A0A1S3YX67
Uncharacterized protein	A0A1S4AMY3;A0A1S4AZS4
Catalase	L0SQ48;A0A1S3YY52
Photosystem II protein D1	P69556;A0A140G1P2
Nascent polypeptide-associated complex subunit beta	A0A1S4D312;A0A1S4B938;A0A1S3ZSD7;A0A076L2E1
Oxygen-evolving enhancer protein 1, chloroplastic-like	A0A1S3ZHB8;A0A1S4BSA2
60S ribosomal protein L35a-3-like	A0A1S4DCB9;A0A1S4AMT9;A0A1S4AHL7;A0A1S3XU79
Peptidyl-prolyl cis-trans isomerase	A0A1S3Z2U3;A0A1S3XLS6
Polyadenylate-binding protein RBP45-like	A0A1S3YI66;A0A1S3YBZ4
40S ribosomal protein S16;40S ribosomal protein S16-like	A0A1S4AU23;A0A1S3X7H4;A0A1S3YW93;A0A1S3YUN7;A0A1S3Y1I0;A0A1S3X501
Photosystem I reaction center subunit IV A, chloroplastic	A0A1S4CFV4
NADH dehydrogenase [ubiquinone] 1 beta subcomplex subunit 9	A0A1S3ZX03;A0A1S3ZFJ5;A0A1S3YD39;A0A1S3WYJ4
21 kDa protein-like isoform X1;21 kDa protein-like	A0A1S4BUK0;A0A1S3ZE68
(S)-2-hydroxy-acid oxidase	A0A1S4DPP6;A0A1S4ANB9;A0A1S3Z844;O82077;A0A1S3YCH9;A0A1S4CCT3
40S ribosomal protein S30	A0A1S4D6G4;A0A1S3XGJ0;A0A1S4DJG4;A0A1S3ZGG8;A0A1S3XDB5
Ribosomal protein L37	A0A1S4DN51;A0A1S3YAC1;A0A1S4CRA1;A0A1S4C673;A0A1S4AJ09
Defensin J1-2-like	A0A1S3Y6I9
50S ribosomal protein L20, chloroplastic;50S ribosomal protein L20	P06386;A0A140G1U0
Ribulose bisphosphate carboxylase small subunit	A0A1S3XJ34;A0A1S3YB15;A0A1S3YBB8;A0A1S3ZBG0;A0A1S3ZY67;A0A1S4AZ56;P69249;Q84QE5;A0A075M554;A0A075M9F5;A0A075M9G8;A0A075M5F2;A0A075M5E6;A0A075M5D0;A0A075M3V4;A0A075M535;A0A075M522;A0A075M9G5;A0A075M3U3;A0A075M5G1
Non-specific lipid-transfer protein	Q8LK72;A0A1S3X2D4
Ribosomal protein	A0A1S3ZTH3;A0A1S3Z846;A0A1S3Y379;A0A1S3XUR0;A0A1S3XIZ8
40S ribosomal protein S3a	A0A1S3XJC8;Q285L8;A0A1S4B4L3;A0A1S4A7Q3;A0A1S3ZCU3;A0A1S3YSQ9
50S ribosomal protein L33, chloroplastic;ribosomal protein L33	P06393;A0A140G1T8
Fructose-bisphosphate aldolase	A0A1S4CWV3;A0A1S4DGM0;A0A1S4BD66;A0A1S3Z8Z4;A0A068JD04;A0A1S3XQ62
30S ribosomal protein S17, chloroplastic	A0A1S4CKF3;A0A1S4C661
Uncharacterized protein At4g28440-like	A0A1S4D0P6;A0A1S4BKT1;A0A1S4CI30;A0A1S3YSU5;A0A1S3X5L1;A0A1S4BA35
Uncharacterized protein LOC107816397;uncharacterized protein LOC107794687	A0A1S4C8M5;A0A1S4A7S4
Uncharacterized protein LOC107779058;uncharacterized protein LOC107801289	A0A1S3YRW0;A0A1S4AU18
S-adenosylmethionine synthase (Fragment);S-adenosylmethionine synthase 1;	G8FQI4;Q9M7K8;Q6SYB9;A0A1S4C852;A0A1S4BD96;A0A1S4AW51;A0A1S3ZGP8;A0A1S3ZDB8;A0A1S3XFL7;A0A1S4DHK3;A0A1S4BN22;A0A1S3Y0V1;A0A1S3XWB5;A0A1S3XM83;A0A1S3XHF5;A0A1S3XC54
30S ribosomal protein S20, chloroplastic-like	A0A1S4BVE0
50S ribosomal protein L6, chloroplastic-like	A0A1S4B2Y7
50S ribosomal protein L22, chloroplastic	P06389;A0A140G1V6
1-aminocyclopropane-1-carboxylate oxidase-like isoform X2;1-aminocyclopropane-1-carboxylate oxidase-like isoform X1	A0A1S4DR10;A0A1S4DQZ7;A0A1S3Y996
Cytochrome b6-f complex subunit 4	P06249;A0A140G1U8
Polyadenylate-binding protein 8-like;Poly(A)-binding protein (Fragment)	A0A1S4BYH5;Q9M6E5;Q9M6E4;Q9M6E6;A0A1S4DIS8;I2FJN7;A0A1S3X7C1
Chlorophyll a-b binding protein, chloroplastic	A0A1S3YAU9;Q0PWS7
5-methyltetrahydropteroyltriglutamate--homocysteine S-methyltransferase	A0A1S4BRD0;A0A1S4AHL1;A0A1S3ZYM9
ATP-dependent Clp protease proteolytic subunit	A0A1S3XMM0
Auxin-repressed protein	Q56UQ6
Multiple organellar RNA editing factor 8, chloroplastic/mitochondrial-like	A0A1S4A9C2;A0A1S4B4J0;A0A1S3ZW24;A0A1S3ZID4
Non-specific lipid-transfer protein 2-like	A0A1S4CI59
Pectinesterase (Fragment);Pectinesterase	Q9SC79;Q9LEB0;A0A1S4C5C8;A0A1S3ZP75
Pyrroline-5-carboxylate reductase	A0A1S3ZME2
ATP-dependent Clp protease ATP-binding subunit ClpA homolog CD4B, chloroplastic-like	A0A1S4B3S0;A0A1S4AJI4;A0A1S3ZQA2;A0A1S3Y1E2
Extensin-like;transcriptional regulator DEF1-like	A0A1S3ZCC0;A0A1S3YTB9
Peptidyl-prolyl cis-trans isomerase	A0A1S4CDN0
ADP/ATP translocase	A0A1S4BPY8;A0A1S3ZE75;A0A1S4A769;A0A1S4BUF1;A0A1S3ZE04;A0A1S3XAI9;A0A1S3WX61;A0A1S4BHV7;A0A1S3ZVQ9;A0A1S3YGM4;A0A1S4BHY2;A0A1S3WZA6
Ribosome-binding factor PSRP1, chloroplastic-like	A0A1S3Z5U6;A0A1S4CIG9
Proteinase inhibitor PSI-1.2-like	A0A1S3Y6L6
Elongation factor 2 (Fragment);elongation factor 2-like	Q9FEL2;A0A1S4B6T0;A0A1S3YSZ3;A0A1S3Y0T4
Uncharacterized protein LOC107768507;uncharacterized protein LOC107766296	A0A1S3XT45;A0A1S3XKU2
Uncharacterized protein LOC107812639;uncharacterized protein LOC107784094	A0A1S4BWX4;A0A1S3Z8C6;A0A1S4BIJ3;A0A1S4DLN7;A0A1S4DLM1;A0A1S4BIJ2
Pleiotropic drug resistance protein 1	A0A1S4ANA3
Peptidyl-tRNA hydrolase, mitochondrial-like	A0A1S4ACG9
Aminomethyltransferase	A0A1S4B9H4;A0A1S3Z7S7
40S ribosomal protein S15-like;40S ribosomal protein S15	A0A1S3ZDL6;A0A1S4DK43;A0A1S4A0S2;A0A1S3ZWA5;A0A1S3XW69
50S ribosomal protein L21, chloroplastic-like	A0A1S4DK32;A0A1S3Z233
Signal recognition particle 54 kDa protein, chloroplastic	A0A1S3Y9D0
Non-specific lipid-transfer protein	A0A1S3ZTD0
Uncharacterized protein LOC107831483	A0A1S4DMT1
50S ribosomal protein L9, chloroplastic	A0A1S4APJ0
40S ribosomal protein S20-2;40S ribosomal protein S20-2-like	A0A1S3XHL0;A0A1S4DRK4
ESCRT-related protein CHMP1B-like;ESCRT-related protein CHMP1B	A0A1S4DQP4;A0A1S4D687;A0A1S4CGM5;A0A1S4AS32
Cytochrome b-c1 complex subunit 8-like	A0A1S4A0B3;A0A1S3YPN0;A0A1S3XKC1;A0A1S3Z3H7
Superoxide dismutase	A0A1S4CIZ9
Expansin;Expansin (Fragment)	A0A1S4D0I8;A0A1S3XBA8;Q9ZP35;A0A1S4C5F6;A0A1S3YS27;A0A1S4ACD0
Photosystem I reaction center subunit III	Q84QE7;A0A1S3Y055;A0A1S3YUA1;A0A1S3XJD3
Translation initiation factor IF-1, chloroplastic-like;Translation initiation factor IF1	A0A1S4DFY2;A0A075EYP9
60S ribosomal protein L26-1	A0A1S4DFG6
50S ribosomal protein L31	A0A1S4APT5;A0A1S3YMT8
60S ribosomal protein L32-1	A0A1S3Z2X4
Nucleolar protein 10	A0A1S4AUN3;A0A1S3WX93;A0A1S3ZPM0
30S ribosomal protein S11, chloroplastic;ribosomal protein S11	P69656;A0A140G1V0
Importin subunit alpha	A0A1S4DIR4;A0A1S3YZV1;A0A1S4BPR4
Ribosome-recycling factor, chloroplastic	A0A1S4D251;A0A1S3YRF9
Photosystem II D2 protein	P69686;A0A140G1Q7
60S ribosomal protein L19-2;Ribosomal protein L19	A0A1S4DMY9;A0A1S3X0S0;A0A1S4A7M5;A0A1S4AC06;A0A1S3ZQK3;A0A1S3XEN1;A0A1S3X0I4
50S ribosomal protein L12, chloroplastic-like;50S ribosomal protein L12, chloroplastic	A0A1S3YK84;P24929;A0A1S3YN45;A0A1S3XSN6
Inactive TPR repeat-containing thioredoxin TTL3-like	A0A1S3YWW4
NADH dehydrogenase [ubiquinone] 1 alpha subcomplex subunit 2-like	A0A1S4DP36;A0A1S3YLE3
LYR motif-containing protein 4	A0A1S3XFP4
Probable serine/threonine-protein kinase At1g54610	A0A1S4CAL9
Histone H2A	A0A1S4ANL3;A0A1S3Z7F9;Q8H0G7;A0A1S4C2T9;A0A1S4CES1
50S ribosomal protein 6, chloroplastic	A0A1S3XDY9
Photosystem II 22 kDa protein, chloroplastic;photosystem II 22 kDa protein, chloroplastic-like;	Q9SMB4;A0A1S4B6I9;A0A1S3YQ87
Toll-like receptor 13	A0A1S4CKR6
40S ribosomal protein S17;40S ribosomal protein S17-like	A0A077D9P0;A0A1S3YDL0;A0A1S3Z9G2;A0A1S3X5L8
Peroxisome biogenesis protein 2-like isoform X2;Peroxin-2	A0A1S4DI57;A0A1S4DHW0;A0A1S4AT74
