# Supplementary material for: Functional Divergence of Plant‐Derived Thaumatin‐Like Protein Genes in Two Closely Related Whitefly Species
Source: Adv Sci (Weinh). 2025 Feb 28;12(16):2502193. doi: 10.1002/advs.202502193 (PMC12021119; doi:10.1002/advs.202502193)
Supplement: Supplementary file 5 — Supplemental Text 1 [file ADVS-12-2502193-s005.txt]

>Seq1 [organism=Nicotiana tabacum] Nicotiana tabacum thaumatin-like protein (NtTLP) mRNA, complete cds
ATGGCGCATGTGAAAGTACTCTGTTTGTTTCCTCTGTTTTTAACGGTTACACATCTCTTTATCACAGGTGTACATTCATCTGCAACATTTACAATGGTAAATAAATGCCAGCAAACAATATGGCCTGGATTATTATCCAACGCTGGAATTGCTCCACTTTCTACGACCGGATTTGTTCTACAAAAAGGCGAATCAAAGACTATTAATGTACCCTCTTCATGGGGTGGTCGATTTTGGGCTCGTACACATTGTACAGAAGATTCCACCGGAAAATTCACCTGCGCCACCGGCGATTGCGGCTCCGGTAAGCTGGAATGCAACGGCGGAAACGCTGCTCCGCCGGCTACACTAGCGGAATTCACCCTCGACGGTTCCGGCGGAATGGATTTCTTCGACGTG…
>Seq2 [organism=Trialeurodes vaporariorum] Trialeurodes vaporariorum tobacco strain thaumatin-like protein (TvTLP) mRNA, complete cds
CGGTGGCGAAAAATGACTTCAGCGTCCAGACGACCCAGTGAATTCGCTCCACGCCTTTCCCTTCAAACTCTCTCTTGGCTAGCGAGATCAACCATTTTCATCTCAATTTTAACATCAAATGTTGAATCAAGGACGTTCGAATTTCACAACAATTGCCAGTATACCGTCTGGCCAGGTACGCAGCCAAACTACCAAATACCCAATTTATCATCAACCGGTTTCGAATTAAAACCCCAAGAGACGAAAAAGCTGAGCGCCCCCGCAAACTGGGGAGGGCGAGCCTGGGGTCGAACTGGCTGCTCACAGCAAGGAGGAAATTTCAGATGTGAGACAGGAGATTGCGGTGGCCTATCTTGCGATGGCAGGGGAGGTCAAACCCCAGCCACACTCGCTGAGTTC…
>Seq3 [organism=Bemisia tabaci] Bemisia tabaci MED tobacco strain thaumatin-like protein (BtTLP) mRNA, complete cds
CTTCACTGTTGTTCGTGCATCTCCGTCTCAACATGTTCATCAAGTTTGTGGTATCTCTCTGTGTTGCTGCAGTCTTAGCCAATGTGTCTACGGCGGTGCGGATAACGGTGAAGAACAACTGCCGGTGGCCGCTGTGGCCGGCGACTCAGACGGGTGGCGGTGGCGCCCAGCTGAGCACGACGGGCTTCATGCTCGGGCCGGGGGCGTCGCGGGACCTGGAGGTGCCGAGCAAGTGGACGGCCGGCCGGATCTGGGCGCGGACCCAGTGCGACCACCCCTCGGGCCGCTGCGTCACCGGCGACTGCGGCTCCGGCGCCGGCAACTGCAACGGCCGCACCGGCGCCCCGCCGGCCACCCTCGCCGAGTTCACCCTCAACGATAATGGCAAGGACTGGTACG…
>Seq4 [organism=Nicotiana tabacum] Nicotiana tabacum 12-oxophytodienoate reductase-like protein (NtOPR) mRNA, complete cds
ATGGCAGCAAACTCCACCCCAGTTCCTCTCCTTACTCCTTACAAAATGGGGAGATTCGAGCTCTCTCATAGAGCAGTGATGCCACCAATGACAAGGAACAGATCATACAATAATACTCCACAACCACATGCTATTGAATATTATGCTCAAAGAGCTAGTGAGGGGGGTTTTCTCATTTCTGAATCAGCTAGTGCCTCTGATATCTCCAAAAGGTCCCCAAATATGCCTGGAATTTGGACAGAAGATCAAAAAGAGGCTTGGAAACCTATTGTTGACTCAGTTCATGGTAAAGGTTGTATCTTCTTCTGTCAAATTTGGCATCCAGGGCGCCTGTCCGACTCAAACCTCAACAATTTCATTTTTGGTTAG
>Seq1
MAHVKVLCLFPLFLTVTHLFITGVHSSATFTMVNKCQQTIWPGLLSNAGIAPLSTTGFVLQKGESKTINVPSSWGGRFWARTHCTEDSTGKFTCATGDCGSGKLECNGGNAAPPATLAEFTLDGSGGMDFFDVSLVDGYNLPMLVVPQGGSGNNCTSTGCVVDLNGACPSELKVTSVGGENVACKSACEAFRQDEYCCAGAYNSPNICKPSSYSMLFKKACPSAYSFAYDDKTSTFTCTGANYLITFCPSPNTSQKSSSTGGQNQNEEPEDNNQSNNNVPSTINGSMVYDGAWDISSASSSTCAHVFRSPAMAGSIVMLTAICQLRHLF
>Seq2
MTSASRRPSEFAPRLSLQTLSWLARSTIFISILTSNVESRTFEFHNNCQYTVWPGTQPNYQIPNLSSTGFELKPQETKKLSAPANWGGRAWGRTGCSQQGGNFRCETGDCGGLSCDGRGGQTPATLAEFTLNDHGGQDFYDVSLVDGFNIPVAIIPKGGTGDKCKKSDCSADVNAVCPQELTVVGSNNRRIGCKSACTAFGKPEYCCTGEHDKPETCPPTRYSKVFSDACPRAYSYAYDDLRGTFVCKGGDYLIRFCP
>Seq3
MFIKFVVSLCVAAVLANVSTAVRITVKNNCRWPLWPATQTGGGGAQLSTTGFMLGPGASRDLEVPSKWTAGRIWARTQCDHPSGRCVTGDCGSGAGNCNGRTGAPPATLAEFTLNDNGKDWYDVSNVDGSNVPMSISPQGGNGPKCRHIDCKFDMNRACPNELAVRTPDGVVGCKSGCEAFRKPELCCSGDNHNTREKCPPSNWSRVFKDKCPDAYSYAYDDPTSLFDCYGAPNYVVTFCP
>Seq4
MAANSTPVPLLTPYKMGRFELSHRAVMPPMTRNRSYNNTPQPHAIEYYAQRASEGGFLISESASASDISKRSPNMPGIWTEDQKEAWKPIVDSVHGKGCIFFCQIWHPGRLSDSNLNNFIFG
BankIt2826893 Seq1	PP778349
BankIt2826893 Seq2	PP778350
BankIt2826893 Seq3	PP778351
BankIt2826893 Seq4	PP778352
